# Supplementary material for: Intestinal Microbiota Regulate Certain Meat Quality Parameters in Chicken
Source: Front Nutr. 2022 Apr 25;9:747705. doi: 10.3389/fnut.2022.747705 (PMC9085416; doi:10.3389/fnut.2022.747705)
Supplement: Supplementary file 2 [file Data_Sheet_1.XLSX]

## Sheet: Alpha Diversity
ileum
SampleID	chao1	goods_coverage	observed_species	PD_whole_tree	shannon	simpson
AA1	40.67	1	39	3.32	0.91	0.26
AA2	38.25	1	33	8.02	0.47	0.11
AA3	37	1	36	3.28	1.84	0.56
AA4	35.6	1	30	3.15	1.79	0.61
AA5	26	1	21	2.17	1.1	0.34
BY1	57.8	1	50	4.26	2.87	0.82
BY2	46	1	31	3.19	2.48	0.73
BY3	47	1	32	3.43	2.58	0.79
BY4	59.11	1	58	4.98	2.8	0.79
BY5	43.25	1	32	3.47	1.53	0.44
cecum
SampleID	chao1	goods_coverage	observed_species	PD_whole_tree	shannon	simpson
AA1	674.6	1	571	36.55	5.25	0.88
AA2	704.53	1	618	37.5	5.63	0.92
AA3	613.34	1	528	33.45	5.48	0.93
AA4	702.16	1	589	36.77	5.48	0.92
AA5	607.2	1	541	33.79	5.77	0.95
BY1	746.14	1	615	38.17	6.41	0.96
BY2	688.3	1	577	36.8	6.34	0.96
BY3	700.32	1	541	35.3	6.43	0.97
BY4	691.83	1	598	36.94	6.41	0.97
BY5	670.01	1	585.9	36.73	6.31	0.96

## Sheet: NMDS
ILEUM
samples	NMDS1	NMDS2	group
AA1	-1.143	-0.338593	AA
AA2	-1.14782	-0.487839	AA
AA3	-0.974094	0.121661	AA
AA4	-0.947501	0.320138	AA
AA5	1.02566	-0.587958	AA
BY1	0.535837	0.754718	BY
BY2	1.26646	0.214548	BY
BY3	0.445173	-0.0405859	BY
BY4	-0.221775	0.456394	BY
BY5	1.16106	-0.412483	BY
CECUM
samples	NMDS1	NMDS2	group
AA1	-1.14727	0.100232	AA
AA2	-0.920509	-0.0522432	AA
AA3	-1.05702	-0.166308	AA
AA4	-0.942302	-0.0163646	AA
AA5	-0.874904	0.148786	AA
BY1	0.976446	-0.297962	BY
BY2	0.940432	0.00715951	BY
BY3	0.985126	0.00971937	BY
BY4	1.04603	0.290596	BY
BY5	0.993973	-0.0236161	BY

## Sheet: venn
cecum				ileum
AA & BY	AA only	BY only		AA & BY	AA only	BY only
OTU_1	OTU_106	OTU_103		OTU_11	OTU_1	OTU_10
OTU_10	OTU_114	OTU_113		OTU_13	OTU_24	OTU_12
OTU_100	OTU_136	OTU_116		OTU_14	OTU_35	OTU_18
OTU_101	OTU_137	OTU_119		OTU_15	OTU_49	OTU_23
OTU_102	OTU_139	OTU_123		OTU_16	OTU_80	OTU_27
OTU_104	OTU_140	OTU_128		OTU_17		OTU_31
OTU_105	OTU_141	OTU_138		OTU_19		OTU_32
OTU_107	OTU_142	OTU_143		OTU_2		OTU_33
OTU_108	OTU_145	OTU_150		OTU_20		OTU_34
OTU_109	OTU_155	OTU_153		OTU_21		OTU_36
OTU_11	OTU_156	OTU_159		OTU_22		OTU_37
OTU_110	OTU_161	OTU_164		OTU_25		OTU_38
OTU_111	OTU_167	OTU_165		OTU_26		OTU_41
OTU_112	OTU_168	OTU_166		OTU_28		OTU_43
OTU_115	OTU_172	OTU_170		OTU_29		OTU_62
OTU_117	OTU_174	OTU_171		OTU_3		OTU_65
OTU_118	OTU_177	OTU_179		OTU_30		OTU_66
OTU_12	OTU_18	OTU_180		OTU_39		OTU_68
OTU_120	OTU_183	OTU_181		OTU_4		OTU_69
OTU_121	OTU_185	OTU_182		OTU_40		OTU_70
OTU_122	OTU_186	OTU_19		OTU_42		OTU_74
OTU_124	OTU_187	OTU_192		OTU_44		OTU_77
OTU_125	OTU_188	OTU_193		OTU_45
OTU_126	OTU_189	OTU_198		OTU_46
OTU_127	OTU_196	OTU_199		OTU_47
OTU_129	OTU_197	OTU_200		OTU_48
OTU_13	OTU_204	OTU_201		OTU_5
OTU_130	OTU_205	OTU_202		OTU_50
OTU_131	OTU_207	OTU_203		OTU_51
OTU_132	OTU_209	OTU_21		OTU_52
OTU_133	OTU_210	OTU_222		OTU_53
OTU_134	OTU_211	OTU_224		OTU_54
OTU_135	OTU_212	OTU_225		OTU_55
OTU_14	OTU_213	OTU_226		OTU_56
OTU_144	OTU_214	OTU_228		OTU_57
OTU_146	OTU_215	OTU_229		OTU_58
OTU_147	OTU_216	OTU_23		OTU_59
OTU_148	OTU_217	OTU_230		OTU_6
OTU_149	OTU_218	OTU_231		OTU_60
OTU_15	OTU_219	OTU_24		OTU_61
OTU_151	OTU_220	OTU_241		OTU_63
OTU_152	OTU_234	OTU_25		OTU_64
OTU_154	OTU_236	OTU_250		OTU_67
OTU_157	OTU_238	OTU_252		OTU_7
OTU_158	OTU_239	OTU_257		OTU_71
OTU_16	OTU_27	OTU_28		OTU_72
OTU_160	OTU_270	OTU_282		OTU_73
OTU_162	OTU_271	OTU_29		OTU_75
OTU_163	OTU_273	OTU_30		OTU_76
OTU_169	OTU_274	OTU_308		OTU_78
OTU_17	OTU_315	OTU_337		OTU_79
OTU_173	OTU_350	OTU_364		OTU_8
OTU_175	OTU_355	OTU_385		OTU_9
OTU_176	OTU_367	OTU_386
OTU_178	OTU_377	OTU_387
OTU_184	OTU_379	OTU_393
OTU_190	OTU_382	OTU_412
OTU_191	OTU_404	OTU_426
OTU_194	OTU_405	OTU_427
OTU_195	OTU_407	OTU_429
OTU_2	OTU_408	OTU_430
OTU_20	OTU_413	OTU_433
OTU_206	OTU_414	OTU_434
OTU_208	OTU_418	OTU_435
OTU_22	OTU_419	OTU_436
OTU_221	OTU_422	OTU_437
OTU_223	OTU_424	OTU_438
OTU_232	OTU_440	OTU_439
OTU_233	OTU_446	OTU_469
OTU_235	OTU_453	OTU_475
OTU_237	OTU_456	OTU_476
OTU_240	OTU_457	OTU_477
OTU_242	OTU_458	OTU_481
OTU_243	OTU_463	OTU_482
OTU_244	OTU_464	OTU_486
OTU_245	OTU_467	OTU_491
OTU_246	OTU_471	OTU_492
OTU_247	OTU_487	OTU_493
OTU_248	OTU_49	OTU_495
OTU_249	OTU_553	OTU_497
OTU_251	OTU_572	OTU_498
OTU_253	OTU_573	OTU_499
OTU_254	OTU_574	OTU_527
OTU_255	OTU_579	OTU_56
OTU_256	OTU_58	OTU_562
OTU_258	OTU_581	OTU_565
OTU_259	OTU_582	OTU_566
OTU_26	OTU_590	OTU_57
OTU_260	OTU_61	OTU_585
OTU_261	OTU_62	OTU_587
OTU_262	OTU_65	OTU_589
OTU_263	OTU_666	OTU_595
OTU_264	OTU_676	OTU_596
OTU_265	OTU_677	OTU_602
OTU_266	OTU_68	OTU_611
OTU_267	OTU_692	OTU_618
OTU_268	OTU_70	OTU_621
OTU_269	OTU_703	OTU_631
OTU_272	OTU_713	OTU_643
OTU_275	OTU_714	OTU_665
OTU_276	OTU_74	OTU_67
OTU_277	OTU_792	OTU_681
OTU_278	OTU_81	OTU_683
OTU_279	OTU_810	OTU_716
OTU_280	OTU_819	OTU_719
OTU_281	OTU_82	OTU_720
OTU_283	OTU_834	OTU_721
OTU_284	OTU_843	OTU_722
OTU_285	OTU_852	OTU_725
OTU_286	OTU_856	OTU_73
OTU_287	OTU_86	OTU_754
OTU_288	OTU_867	OTU_76
OTU_289	OTU_870	OTU_774
OTU_290	OTU_872	OTU_78
OTU_291	OTU_874	OTU_784
OTU_292	OTU_875	OTU_79
OTU_293	OTU_878	OTU_795
OTU_294	OTU_931	OTU_799
OTU_295	OTU_94	OTU_80
OTU_296	OTU_942	OTU_801
OTU_297	OTU_949	OTU_823
OTU_298	OTU_96	OTU_826
OTU_299		OTU_832
OTU_3		OTU_833
OTU_300		OTU_835
OTU_301		OTU_841
OTU_302		OTU_877
OTU_303		OTU_879
OTU_304		OTU_880
OTU_305		OTU_882
OTU_306		OTU_888
OTU_307		OTU_889
OTU_309		OTU_89
OTU_31		OTU_890
OTU_310		OTU_896
OTU_311		OTU_897
OTU_312		OTU_916
OTU_313		OTU_923
OTU_314		OTU_933
OTU_316		OTU_935
OTU_317		OTU_940
OTU_318		OTU_941
OTU_319		OTU_948
OTU_32
OTU_320
OTU_321
OTU_322
OTU_323
OTU_324
OTU_325
OTU_326
OTU_327
OTU_328
OTU_329
OTU_33
OTU_330
OTU_331
OTU_332
OTU_333
OTU_334
OTU_335
OTU_336
OTU_338
OTU_339
OTU_34
OTU_340
OTU_341
OTU_342
OTU_343
OTU_344
OTU_345
OTU_346
OTU_347
OTU_348
OTU_349
OTU_35
OTU_351
OTU_352
OTU_353
OTU_354
OTU_356
OTU_357
OTU_358
OTU_359
OTU_36
OTU_360
OTU_361
OTU_362
OTU_363
OTU_365
OTU_366
OTU_368
OTU_369
OTU_37
OTU_370
OTU_371
OTU_372
OTU_373
OTU_374
OTU_375
OTU_376
OTU_378
OTU_38
OTU_380
OTU_381
OTU_383
OTU_384
OTU_388
OTU_389
OTU_39
OTU_390
OTU_391
OTU_392
OTU_394
OTU_395
OTU_396
OTU_397
OTU_398
OTU_399
OTU_4
OTU_40
OTU_400
OTU_401
OTU_402
OTU_403
OTU_406
OTU_409
OTU_41
OTU_410
OTU_411
OTU_415
OTU_416
OTU_417
OTU_42
OTU_420
OTU_421
OTU_423
OTU_425
OTU_428
OTU_43
OTU_431
OTU_432
OTU_44
OTU_441
OTU_442
OTU_443
OTU_444
OTU_445
OTU_447
OTU_448
OTU_449
OTU_45
OTU_450
OTU_451
OTU_452
OTU_454
OTU_455
OTU_459
OTU_46
OTU_460
OTU_461
OTU_462
OTU_465
OTU_466
OTU_468
OTU_47
OTU_470
OTU_472
OTU_473
OTU_474
OTU_478
OTU_479
OTU_48
OTU_480
OTU_483
OTU_485
OTU_488
OTU_489
OTU_490
OTU_494
OTU_496
OTU_5
OTU_50
OTU_500
OTU_501
OTU_502
OTU_503
OTU_504
OTU_505
OTU_506
OTU_507
OTU_508
OTU_509
OTU_51
OTU_510
OTU_511
OTU_512
OTU_513
OTU_514
OTU_515
OTU_516
OTU_517
OTU_518
OTU_519
OTU_52
OTU_520
OTU_521
OTU_522
OTU_523
OTU_524
OTU_525
OTU_526
OTU_528
OTU_529
OTU_53
OTU_530
OTU_531
OTU_532
OTU_533
OTU_534
OTU_535
OTU_536
OTU_537
OTU_538
OTU_539
OTU_54
OTU_540
OTU_541
OTU_542
OTU_543
OTU_544
OTU_545
OTU_546
OTU_547
OTU_548
OTU_549
OTU_55
OTU_550
OTU_551
OTU_552
OTU_554
OTU_555
OTU_556
OTU_557
OTU_558
OTU_559
OTU_560
OTU_561
OTU_563
OTU_568
OTU_569
OTU_570
OTU_571
OTU_575
OTU_576
OTU_577
OTU_578
OTU_580
OTU_583
OTU_584
OTU_586
OTU_588
OTU_59
OTU_591
OTU_592
OTU_593
OTU_594
OTU_597
OTU_598
OTU_599
OTU_6
OTU_60
OTU_600
OTU_601
OTU_603
OTU_604
OTU_605
OTU_606
OTU_607
OTU_608
OTU_609
OTU_610
OTU_612
OTU_613
OTU_614
OTU_615
OTU_616
OTU_617
OTU_619
OTU_620
OTU_622
OTU_623
OTU_624
OTU_625
OTU_626
OTU_627
OTU_628
OTU_629
OTU_63
OTU_630
OTU_632
OTU_633
OTU_634
OTU_635
OTU_636
OTU_637
OTU_638
OTU_639
OTU_64
OTU_640
OTU_641
OTU_642
OTU_644
OTU_645
OTU_646
OTU_647
OTU_648
OTU_649
OTU_650
OTU_651
OTU_652
OTU_653
OTU_654
OTU_655
OTU_656
OTU_657
OTU_658
OTU_659
OTU_66
OTU_660
OTU_661
OTU_662
OTU_663
OTU_664
OTU_667
OTU_668
OTU_669
OTU_670
OTU_671
OTU_672
OTU_673
OTU_674
OTU_675
OTU_678
OTU_679
OTU_680
OTU_682
OTU_684
OTU_685
OTU_686
OTU_687
OTU_688
OTU_689
OTU_69
OTU_690
OTU_691
OTU_693
OTU_694
OTU_695
OTU_696
OTU_697
OTU_698
OTU_699
OTU_7
OTU_700
OTU_701
OTU_702
OTU_704
OTU_705
OTU_706
OTU_707
OTU_708
OTU_709
OTU_71
OTU_710
OTU_711
OTU_712
OTU_715
OTU_717
OTU_718
OTU_72
OTU_723
OTU_724
OTU_726
OTU_727
OTU_728
OTU_729
OTU_730
OTU_731
OTU_732
OTU_733
OTU_734
OTU_735
OTU_736
OTU_737
OTU_738
OTU_739
OTU_740
OTU_741
OTU_742
OTU_743
OTU_744
OTU_745
OTU_746
OTU_747
OTU_748
OTU_749
OTU_75
OTU_750
OTU_751
OTU_752
OTU_753
OTU_755
OTU_756
OTU_757
OTU_758
OTU_759
OTU_760
OTU_761
OTU_762
OTU_763
OTU_764
OTU_765
OTU_766
OTU_767
OTU_768
OTU_769
OTU_77
OTU_770
OTU_771
OTU_772
OTU_773
OTU_775
OTU_776
OTU_777
OTU_778
OTU_779
OTU_780
OTU_781
OTU_782
OTU_783
OTU_785
OTU_786
OTU_787
OTU_788
OTU_789
OTU_790
OTU_791
OTU_793
OTU_794
OTU_796
OTU_797
OTU_798
OTU_8
OTU_800
OTU_802
OTU_803
OTU_804
OTU_805
OTU_806
OTU_807
OTU_808
OTU_809
OTU_811
OTU_812
OTU_813
OTU_814
OTU_815
OTU_816
OTU_817
OTU_818
OTU_820
OTU_821
OTU_822
OTU_824
OTU_825
OTU_827
OTU_828
OTU_829
OTU_83
OTU_830
OTU_831
OTU_836
OTU_837
OTU_838
OTU_839
OTU_84
OTU_840
OTU_842
OTU_844
OTU_845
OTU_846
OTU_847
OTU_848
OTU_849
OTU_85
OTU_850
OTU_851
OTU_853
OTU_854
OTU_855
OTU_857
OTU_858
OTU_859
OTU_860
OTU_861
OTU_862
OTU_863
OTU_864
OTU_865
OTU_866
OTU_868
OTU_869
OTU_871
OTU_873
OTU_876
OTU_88
OTU_881
OTU_883
OTU_884
OTU_885
OTU_886
OTU_887
OTU_891
OTU_893
OTU_894
OTU_895
OTU_898
OTU_899
OTU_9
OTU_90
OTU_900
OTU_901
OTU_902
OTU_903
OTU_904
OTU_905
OTU_906
OTU_907
OTU_908
OTU_909
OTU_91
OTU_910
OTU_911
OTU_912
OTU_913
OTU_914
OTU_915
OTU_917
OTU_918
OTU_919
OTU_92
OTU_920
OTU_921
OTU_922
OTU_924
OTU_925
OTU_926
OTU_927
OTU_928
OTU_929
OTU_93
OTU_930
OTU_932
OTU_934
OTU_936
OTU_937
OTU_938
OTU_939
OTU_943
OTU_944
OTU_945
OTU_946
OTU_947
OTU_95
OTU_97
OTU_98
OTU_99

## Sheet: Taxonomic
ileum(phylum level)												cecum(phylum level)
	AA1	AA2	AA3	AA4	AA5	BY1	BY2	BY3	BY4	BY5			AA1	AA2	AA3	AA4	AA5	BY1	BY2	BY3	BY4	BY5
p__Cyanobacteria	0.000650683	0.000300315	5.00526e-05	5.00526e-05	0	0.000700736	0.000150158	0.000300315	0.000450473	0.00160168		p__Bacteroidetes	0.5845	0.456748	0.466875	0.480131	0.575279	0.115155	0.35946	0.284401	0.359487	0.330946
p__Bacteroidetes	5.00526e-05	0	0.00180189	0.000100105	0	0.000650683	5.00526e-05	5.00526e-05	0.00240252	0		p__Proteobacteria	0.00359515	0.00570833	0.00790384	0.0253307	0.00386959	0.026648	0.0190186	0.059663	0.0122949	0.0192107
p__Proteobacteria	0.059062	0.00460484	0.0101106	0.013314	5.00526e-05	0.0765804	0.112018	0.240853	0.0241253	0.00605636		p__Cyanobacteria	0.00804106	0.00526922	0.00109776	0.00211318	0.00139964	0.00721774	0.00321093	0.00279928	0.000548878	0.00315605
p__Elusimicrobia	0	0	0	0	0	0	0	0	0.000500526	0.000100105		p__Firmicutes	0.356853	0.521928	0.51729	0.482683	0.400379	0.69927	0.592102	0.613179	0.610818	0.570805
p__Firmicutes	0.940237	0.994244	0.988037	0.986536	0.99995	0.921017	0.887682	0.758697	0.971921	0.992192		p__Actinobacteria	0.000713541	0.000576321	0.000219551	0.00244251	0.000439102	0.00307371	0.00370492	0.00716285	0.00172896	0.00123497
p__Actinobacteria	0	0	0	0	0	0.0010511	0.000100105	0.000100105	0.000600631	5.00526e-05		p__unidentified	0.000466546	0.00137219	0.000905648	0.00101542	0.00049399	0	0	8.23316e-05	0.000219551	8.23316e-05
p__unidentified	0	0.000850893	0	0	0	0	0	0	0	0		p__Elusimicrobia	0	0	0	0	0	0.147236	0.0186618	0.030051	0.0128163	0.0723146
												p__Tenericutes	0.0458313	0.00815083	0.00570833	0.00628465	0.0120479	0.00139964	0.00384214	0.00266206	0.00205829	0.0022504
												p__Verrucomicrobia	0	0.000246995	0	0	0.00609254	0	0	0	2.74439e-05	0
ileum(genus level)
	AA1	AA2	AA3	AA4	AA5	BY1	BY2	BY3	BY4	BY5
g__Lachnoclostridium	0	0	0	0	0	0	0	0	0.00040042	0
g__Escherichia-Shigella	0.0570599	0.00165173	0.00770809	0.000600631	0	0	0.00020021	0	0.00130137	0
g__Christensenellaceae_R-7_group	0	0	0	0	0	0.000100105	0	0	0	0		cecum(genus level)
g__Sutterella	0	0	0	0	0	0	0	0	0.00140147	0			AA1	AA2	AA3	AA4	AA5	BY1	BY2	BY3	BY4	BY5
g__unidentified	0.00145152	0.00205215	0.0751289	0.0907453	0.000900946	0.00135142	0.000500526	0.0261775	0.00740778	0.00280294		g__Parabacteroides	0	0.00345793	0	0.0033756	0	0.00304627	0.0108678	0.00172896	0.00211318	0.00554366
g__Erysipelatoclostridium	0	0	0.000100105	0	0	0	0	0	0.00040042	0		g__Gelria	0.000246995	5.48878e-05	5.48878e-05	0.000411658	5.48878e-05	0.000246995	0.000137219	0	0	0.000274439
g__Bacillus	0	0	0	0	0	0.000100105	0	0	0	0		g__Clostridium_sensu_stricto_1	2.74439e-05	0	0.000137219	0	0	5.48878e-05	5.48878e-05	0.000219551	5.48878e-05	0.000686097
g__Acinetobacter	0	0	0	0	0	0.000350368	0	0	0	5.00526e-05		g__Intestinimonas	0.00085076	0.00370492	0.00142708	0.00233273	0.00274439	0.0100993	0.00532411	0.00713541	0.00266206	0.00900159
g__Alistipes	5.00526e-05	0	0.00180189	0.000100105	0	0.000600631	0	0	0.000850893	0		g__Senegalimassilia	0.000219551	0.00035677	5.48878e-05	8.23316e-05	0.000192107	0.000109776	2.74439e-05	5.48878e-05	0.000219551	0.000109776
g__Faecalibacterium	0.0010511	0.000150158	0.000800841	0.00040042	0.00020021	0.00150158	0	0	0.000100105	5.00526e-05		g__Eubacterium_oxidoreducens_group	2.74439e-05	0.000137219	5.48878e-05	0	5.48878e-05	0	0	2.74439e-05	0	2.74439e-05
g__Candidatus_Arthromitus	0.000150158	0.0010511	0	0.000100105	0.000500526	0.000800841	0.00235247	0.000250263	0	0.00100105		g__Tyzzerella	0.00123497	0.00378726	0.00845271	0.00524178	0.00392447	0.0124595	0.00370492	0.00628465	0.00428124	0.00436358
g__Psychrobacter	0	0	0	0	0	0.000450473	5.00526e-05	0	0	0		g__Anaerofilum	0.00085076	0.00183874	0.000878204	0.00142708	0.000768429	0.00321093	0.0038147	0.00290905	0.00290905	0.00178385
g__Subdoligranulum	0.000350368	5.00526e-05	0.000150158	0.00020021	0	0.00020021	0	0	0.00340357	5.00526e-05		g__Enterococcus	0.000164663	0.000384214	0.00035677	0.000246995	0.000164663	0.000301883	0.0123772	0.000164663	0.00321093	0.000219551
g__Enterococcus	0.00245258	0.0116622	0.0540067	0.0029531	5.00526e-05	0.0289804	0.000150158	5.00526e-05	0.00250263	0.00220231		g__Ruminococcaceae_UCG-004	0.00126242	0.00161919	0.00085076	0.000878204	0.00118009	0.00142708	0.00107031	0.000713541	0.00249739	0.00167408
g__Methylobacterium	0	0	0	0	0	0	0	5.00526e-05	0.000150158	0.000150158		g__Coprobacter	0.00249739	0.00378726	0.00480268	0.000905648	0.0163566	0.000631209	0.000905648	0.00035677	0.00035677	0.00266206
g__Bifidobacterium	0	0	0	0	0	0	0	0	0.00020021	0		g__Lachnospiraceae_NK4A136_group	0.00085076	0.000274439	5.48878e-05	0.000548878	0.000411658	0.00263461	0.00186618	0.000795872	0.00293649	0.00474779
g__Ruminiclostridium_9	0.000250263	0	0.000150158	5.00526e-05	5.00526e-05	0.000300315	0	5.00526e-05	0	0		g__gut_metagenome	0	0	0	0	0	0.00131731	0.00211318	0.00109776	0.000109776	0.000960536
g__Sellimonas	5.00526e-05	0	0	5.00526e-05	0	5.00526e-05	0	0	0.00110116	0		g__Christensenellaceae_R-7_group	0.00340304	0.00461057	0.0018113	0.00354026	0.00219551	0.0110599	0.0114441	0.0045008	0.00960536	0.0096328
g__Elusimicrobium	0	0	0	0	0	0	0	0	0.000500526	0.000100105		g__unidentified_NB1-n	0.000164663	0	0	2.74439e-05	0	8.23316e-05	0.000246995	0	0	0
g__Tyzzerella	0.00040042	5.00526e-05	0	0	0	0	0	0	0.00020021	0		g__Ruminococcaceae_UCG-005	0.00543389	0.0119655	0.0160821	0.00653164	0.00864482	0.00683353	0.0156705	0.00153686	0.00823316	0.0137219
g__Blautia	0.000100105	5.00526e-05	0.000250263	5.00526e-05	0	0.000100105	0	0	0.0020021	5.00526e-05		g__Subdoligranulum	0.00535156	0.00817828	0.0133377	0.0113069	0.00869971	0.0277732	0.0142434	0.00834294	0.0213513	0.0154235
g__Peptoclostridium	0	5.00526e-05	0.000150158	0.000100105	0.00100105	0	5.00526e-05	0.000250263	0	0		g__Erysipelatoclostridium	0.0049399	0.00299138	0.005379	0.00211318	0.00804106	0.000933092	0.000795872	0.00257972	0.000603765	0.000466546
g__Lactobacillus	0.0706742	0.0316332	0.204915	0.356374	0.898443	0.80044	0.864558	0.458431	0.481506	0.963362		g__Marvinbryantia	0.000246995	0.000466546	0.00035677	0.000219551	0.000686097	0.000960536	0.000301883	0.000576321	0.000329327	0.000219551
g__Citrobacter	0	0	0.000150158	0	0	0.00135142	5.00526e-05	0.000150158	0.000150158	0.000300315		g__Family_XIII_AD3011_group	0.000109776	0.000329327	0.000164663	0.000219551	0.000109776	0.000301883	0.000219551	0.000301883	0.000439102	0.000548878
g__Eubacterium_hallii_group	0	0	0	0	0	0.000100105	5.00526e-05	0	0.000450473	0		g__Barnesiella	0.0730282	0.102969	0.0609254	0.0935562	0.0994292	0.015643	0.0425929	0.0402053	0.146578	0.0294747
g__unidentified_Gastranaerophilales	0.000500526	0	5.00526e-05	0	0	5.00526e-05	0	0	0	0		g__Ruminococcaceae_NK4A214_group	0.00408914	0.00496734	0.00293649	0.00329327	0.00164663	0.0104561	0.00214062	0.0018113	0.00403425	0.00546133
g__Faecalitalea	0	0	0	0	0	0	0	5.00526e-05	0.000100105	5.00526e-05		g__Ruminococcus_1	0.000411658	0.000603765	0.000795872	0.00249739	0.00126242	0.00282672	0.00458313	0.00197596	0.00139964	0.0026895
g__Pseudomonas	0	5.00526e-05	0	5.00526e-05	0	0.000100105	5.00526e-05	0	0	0		g__Ruminococcaceae_UCG-007	0	2.74439e-05	0	0	0	0.000301883	0.000219551	5.48878e-05	8.23316e-05	0.000109776
g__Intestinibacter	0.000250263	0.000100105	0.000300315	0	0	0	0	0.000100105	0	0		g__Streptococcus	0.00740985	0.00485757	0.000960536	0.0104012	0.00170152	0.000686097	0.00631209	5.48878e-05	0.00274439	0
g__Romboutsia	0.8571	0.944492	0.642174	0.526403	0.0984033	0.0854397	0.0194704	0.264528	0.329096	0.0227739		g__Ruminococcaceae_UCG-009	0.000658653	0.00301883	0.00115264	0.00238762	0.00238762	0.00257972	0.00098798	0.000740985	0.00277183	0.00194852
g__Campylobacter	0	0.00265279	0.000950999	0.00175184	0	0	5.00526e-05	0.000150158	0.000100105	0		g__Gallibacterium	0	0	2.74439e-05	0.000219551	0	0.00194852	0.000521434	0.00249739	8.23316e-05	0.000631209
g__Sphingomonas	0	0	0	0	0	0	0	0.000150158	0.000100105	0.000650683		g__Oscillibacter	0.00373237	0.00513201	0.00170152	0.0031286	0.00790384	0.0111697	0.00397936	0.0118009	0.00754707	0.0062572
g__Gallibacterium	0.0020021	0.000250263	0.00130137	0.0109115	5.00526e-05	0.074328	0.111617	0.240352	0.020922	0.00490515		g__Defluviitaleaceae_UCG-011	0.000933092	0.00049399	0.000384214	0.00085076	0.00035677	0.00153686	0.000603765	0.000713541	0.000713541	0.000466546
g__Clostridium_sensu_stricto_1	0.000100105	0.000600631	0.00315331	0.00655688	0.000100105	0	0	0.000900946	0.0235247	5.00526e-05		g__Eubacterium_ventriosum_group	0	5.48878e-05	5.48878e-05	0	0	0.000466546	0.000274439	8.23316e-05	0.00049399	0.000246995
g__Butyricicoccus	0.000150158	0	0.000100105	0	0	0.000100105	0	0	0.00040042	0		g__Eisenbergiella	0.00960536	0.00628465	0.00266206	0.00389703	0.00587299	0.0069433	0.0076294	0.00686097	0.0243702	0.0161096
g__Bacteroides	0	0	0	0	0	0	5.00526e-05	0	0.000550578	0		g__Holdemania	8.23316e-05	0	2.74439e-05	0	0	5.48878e-05	0.000137219	5.48878e-05	5.48878e-05	0.000219551
g__Rothia	0	0	0	0	0	0.000900946	0	5.00526e-05	0	0		g__unidentified_Mollicutes_RF9	0.0451177	0.00779406	0.00562599	0.00573577	0.0116088	0.00104287	0.00219551	0.00241506	0.00178385	0.00219551
g__Streptococcus	0.00215226	0.000350368	0.00185194	0.00115121	0.000250263	0.000600631	0.000450473	0.000950999	0.0928975	0.000800841		g__Lactobacillus	0.010511	0.0239311	0.0274988	0.019293	0.00809594	0.00883693	0.0344146	0.0614468	0.0247544	0.0191009
g__Turicibacter	0.00325342	0.00300315	0.00460484	0.00135142	0	0.000600631	0.00020021	0.00715752	0.0240753	0.000350368		g__Parasutterella	0.00197596	2.74439e-05	0.00397936	0	0.00241506	0.00035677	0.000439102	2.74439e-05	0	0
g__Barnesiella	0	0	0	0	0	5.00526e-05	0	5.00526e-05	0.00100105	0		g__unidentified	0.0478896	0.116911	0.0948186	0.0940502	0.114606	0.139415	0.141473	0.156567	0.198556	0.150886
g__Bromus_tectorum	5.00526e-05	0.000100105	0	0	0	5.00526e-05	0.000100105	5.00526e-05	0.000150158	0.000250263		g__Odoribacter	0.000301883	0	0	0	2.74439e-05	0.000164663	0.000274439	5.48878e-05	0.000246995	0.000164663
g__Ruminococcus_torques_group	0.00040042	0	0.00020021	0.000100105	5.00526e-05	0.00100105	5.00526e-05	0.000100105	0.00305321	5.00526e-05		g__Lachnoclostridium	0.00746473	0.0101542	0.00697074	0.0089467	0.0113069	0.0128712	0.0142983	0.0175092	0.0235194	0.0189637
												g__Ruminococcus_torques_group	0.0158626	0.0317526	0.0878753	0.0290905	0.0312037	0.1224	0.0535156	0.0988254	0.0551896	0.0607059
												g__Anaerofustis	8.23316e-05	0.000164663	2.74439e-05	5.48878e-05	5.48878e-05	0.000466546	0.000219551	2.74439e-05	0.000521434	0.000109776
												g__Bacteroides	0.0319172	0.0397113	0.131621	0.0472584	0.0831001	0.00568088	0.0137494	0.0264833	0.0631484	0.0119655
												g__Ruminococcaceae_UCG-011	0.00123497	0.000246995	0.000740985	0.000713541	0.00134475	0.00491245	0.00205829	0.00164663	0.00299138	0.00236017
												g__Turicibacter	2.74439e-05	2.74439e-05	0.00035677	5.48878e-05	0	0	8.23316e-05	0.000164663	8.23316e-05	5.48878e-05
												g__unidentified_Porphyromonadaceae	0	0	0	0	0	0.00304627	0.0288984	0.0164389	0.0130907	0.0135573
												g__Lachnospiraceae_UCG-010	0.00389703	0.00642187	0.0018113	0.00205829	0.0102366	0.00411658	0.00477523	0.00411658	0.00675119	0.00458313
												g__Rikenella	0.00107031	0.00214062	0	0.00285416	0	0.00290905	0.0101542	0.00710796	0.00576321	0.00782151
												g__Enorma	0.00035677	5.48878e-05	5.48878e-05	0.00208573	8.23316e-05	0.000905648	0.000548878	0.000603765	0.000192107	0.000219551
												g__unidentified_Ruminococcaceae	0.00035677	0.000246995	0.000274439	0.000109776	0.00035677	0.000301883	0.000329327	0.000658653	0.000933092	0.000109776
												g__Butyricicoccus	0.00664142	0.00565344	0.0410286	0.00633954	0.010264	0.0129261	0.00408914	0.0103463	0.0165212	0.00384214
												g__Shuttleworthia	0.0073824	0.00277183	0.00540644	0.00384214	0.0103738	0.00592788	0.00548878	0.0128986	0.00952303	0.0169329
												g__Anaerotruncus	0.00853505	0.0136122	0.0122674	0.0187167	0.0152588	0.0352928	0.0164938	0.0231626	0.027142	0.0232724
												g__Faecalitalea	0.000521434	0.000109776	0.000466546	0.000109776	0	0.000246995	0.000576321	0.000548878	0.00035677	0.00049399
												g__Romboutsia	0.00172896	0.00419891	0.0193205	0.00282672	0.000658653	0.00098798	0.000274439	0.00279928	0.00348537	0.000329327
												g__Ruminococcaceae_UCG-014	0.0531313	0.0268401	0.0201712	0.0220374	0.0239585	0.0255502	0.0363631	0.0270322	0.0207476	0.0224216
												g__Papillibacter	5.48878e-05	0.000109776	0.000109776	0.000301883	0.000164663	0.000768429	0.000686097	0.000137219	0.000521434	0.000246995
												g__unidentified_Christensenellaceae	0.000219551	8.23316e-05	5.48878e-05	8.23316e-05	8.23316e-05	0.000329327	2.74439e-05	8.23316e-05	0.000274439	0.000219551
												g__Phascolarctobacterium	0	0	0	0	0	0.00175641	0.000768429	0.00194852	0.0018113	0.00219551
												g__Flavonifractor	0.00186618	0.00499479	0.00189363	0.0080685	0.00334815	0.00697074	0.0018113	0.00611998	0.00573577	0.00172896
												g__Escherichia-Shigella	0.000631209	0.0011252	0.00172896	0.0132279	0.00118009	2.74439e-05	0.000137219	0.000246995	2.74439e-05	0
												g__Ruminococcaceae_V9D2013_group	0	0	0	2.74439e-05	0	0.000109776	2.74439e-05	2.74439e-05	0.000164663	2.74439e-05
												g__Coriobacteriaceae_UCG-002	0	0	0	0	0	0.000713541	5.48878e-05	0.000768429	0.000246995	8.23316e-05
												g__Firmicutes_bacterium_CAG822	0.000192107	0	0	0.000164663	0.00035677	0.000274439	0.00085076	0.000246995	0.000274439	5.48878e-05
												g__Sellimonas	0.00551622	0.00411658	0.00990724	0.00452824	0.0104561	0.00546133	0.00831549	0.0120204	0.00535156	0.00315605
												g__uncultured	0.00529667	0.00249739	0.00035677	0.000768429	0.00159174	0.0042538	0.00543389	0.00603765	0.00946814	0.00955047
												g__Ruminococcaceae_UCG-010	0.00167408	0.0015643	0.00134475	0.00175641	0.00214062	0.0022504	0.00134475	0.000713541	0.00260717	0.00321093
												g__Eubacterium_hallii_group	0.00609254	0.00244251	0.00526922	0.00194852	0.00332071	0.00510456	0.00532411	0.00628465	0.00178385	0.0042538
												g__Blautia	0.00422636	0.0102915	0.00452824	0.00526922	0.00817828	0.0403699	0.011499	0.0111422	0.0145727	0.015643
												g__Lachnospiraceae_FCS020_group	0.000192107	0.000384214	0.000933092	0.000740985	0.00035677	0.000878204	0.000521434	0.00109776	0.00137219	0.0011252
												g__Peptococcus	8.23316e-05	0.000109776	0	2.74439e-05	2.74439e-05	0.000823316	0.000548878	0.000384214	0.000521434	0.00107031
												g__Oscillospira	0.000466546	0.000521434	0.000137219	0.000466546	0.000192107	0.00178385	0.00153686	0.00172896	0.00142708	0.00288161
												g__Elusimicrobium	0	0	0	0	0	0.147236	0.0186618	0.030051	0.0128163	0.0723146
												g__Hydrogenoanaerobacterium	0	0	0	0	0	0.000137219	0.000137219	5.48878e-05	0.000137219	0.000274439
												g__Ruminiclostridium_9	0.000411658	0.000933092	0.00035677	0.00150941	0.000658653	0.00148197	0.000795872	0.00159174	0.00365004	0.00296394
												g__Faecalibacterium	0.0653439	0.171003	0.0773368	0.150667	0.0344421	0.0874362	0.0928975	0.0516219	0.0381744	0.0595532
												g__Fusicatenibacter	0.00167408	0.00161919	0.00315605	0.000795872	0.00101542	0.00161919	0.00170152	0.00282672	0.00433613	0.00085076
												g__unidentified_Lachnospiraceae	5.48878e-05	8.23316e-05	2.74439e-05	2.74439e-05	8.23316e-05	0	0	5.48878e-05	0	0
												g__Alistipes	0.466464	0.28753	0.261705	0.322685	0.366184	0.0809869	0.246254	0.186618	0.123031	0.250645
												g__Roseburia	0.000164663	5.48878e-05	0.000192107	8.23316e-05	0.000164663	0.000274439	0.000109776	8.23316e-05	5.48878e-05	0.000109776
												g__Desulfovibrio	0.000411658	0.000137219	0.00216807	0.00230529	0.000274439	0.00721774	0.00601021	0.00590043	0.00642187	0.00771173
												g__Caproiciproducens	5.48878e-05	0.000274439	0	5.48878e-05	0.000274439	0.000301883	0.000109776	0.000164663	8.23316e-05	0.000109776
												g__Ruminiclostridium_1	0.000274439	0.000109776	5.48878e-05	0.000384214	0.000274439	0.000960536	0.000439102	0.000192107	0.000274439	0.000301883
												g__unidentified_Clostridiales_vadinBB60_group	0.0328229	0.00754707	0.0173171	0.028871	0.0340579	0.0267029	0.0290356	0.0127614	0.00570833	0.030298
												g__Coprococcus_1	0.0107031	0.00590043	0.00982491	0.00551622	0.0018113	0.00705308	0.0106482	0.00952303	0.005379	0.00941325
												g__Eubacterium_brachy_group	0	0	5.48878e-05	0	0	0.000164663	0.000164663	2.74439e-05	2.74439e-05	0
												g__Sutterella	0	0.00370492	0	0.00897415	0	0.00902904	0.0091937	0.0437455	0.0046929	0.00922114
												g__unidentified_Peptococcaceae	0.00227784	0.00334815	0.000466546	0.000768429	0.000548878	0.00246995	0.000795872	0.000713541	0.00139964	0.00120753
												g__Lachnospira	0	0	0	0	0	0.000109776	0.000164663	0.000109776	8.23316e-05	5.48878e-05
												g__Gordonibacter	0.000137219	2.74439e-05	2.74439e-05	0.000137219	5.48878e-05	0.000274439	5.48878e-05	2.74439e-05	2.74439e-05	2.74439e-05
												g__Ruminococcus_2	0.00150941	2.74439e-05	0.00384214	0.000466546	0.000329327	0	0.000329327	0	0.000411658	0.000658653
												g__Tyzzerella_3	2.74439e-05	2.74439e-05	8.23316e-05	0	8.23316e-05	2.74439e-05	0	8.23316e-05	0	0
												g__Anaeroplasma	5.48878e-05	0	0	0.000329327	5.48878e-05	0	0.000548878	0	0	0
												g__Butyrivibrio	0	0	0	0	0	0.000740985	0.000274439	0.000274439	0	2.74439e-05
												g__unidentified_Gastranaerophilales	0.00804106	0.00526922	0.00109776	0.00211318	0.00139964	0.00590043	0.00109776	0.00170152	0.000439102	0.00219551
												g__Ruminococcaceae_UCG-013	0.00159174	0.00167408	0.00115264	0.00142708	0.0020034	0.00159174	0.000740985	0.000439102	0.00126242	0.000686097
												g__Campylobacter	5.48878e-05	0	0	0	0	0	5.48878e-05	0.000768429	0	0
												g__Bacillus	0	0	0.000109776	0	0	0	0	2.74439e-05	0	0
												g__Family_XIII_UCG-001	0.000109776	0.000192107	0.000384214	0.000109776	2.74439e-05	0.000576321	0.000137219	0.00035677	0.00035677	0.00035677
												g__Olsenella	0	0	0	0	0	0.000521434	0.00035677	0.00035677	0.00035677	2.74439e-05
												g__Ruminiclostridium_5	0.00255228	0.0085076	0.00345793	0.00419891	0.00433613	0.00730007	0.00710796	0.0111971	0.00883693	0.00732752
												g__Anaerostipes	0.000713541	8.23316e-05	0.000137219	0.000246995	0.000658653	0.000823316	0.00142708	0.00145453	0.000603765	2.74439e-05
												g__Akkermansia	0	0.000246995	0	0	0.00609254	0	0	0	2.74439e-05	0
												g__Bifidobacterium	0	0	2.74439e-05	8.23316e-05	0	0	0	0.000137219	0	0
												g__Candidatus_Soleaferrea	0.000164663	0.000246995	0.000466546	0.000301883	0.000246995	0.000384214	0.000301883	0.000137219	0.000411658	0.000164663
												g__Faecalicoccus	0	0	5.48878e-05	0	0	0	0	0	0	0
												g__Eubacterium_coprostanoligenes_group	0.00271694	0.00279928	0.00326582	0.00367748	0.00310116	0.00403425	0.00496734	0.0062572	0.00515945	0.00145453
												g__Candidatus_Arthromitus	0	0	0	0	0	0	8.23316e-05	0	0	0
												g__Eubacterium_nodatum_group	0.00101542	0.000795872	0.000768429	0.000823316	0.000686097	0.000823316	0.00049399	0.000411658	0.00120753	0.000329327
												g__Helicobacter	0.000301883	0.00049399	0	0.000246995	0	0.00548878	0.000137219	0.00428124	0.000384214	0.000466546
