# Supplementary material for: Intestinal Microbiota Regulate Certain Meat Quality Parameters in Chicken
Source: Front Nutr. 2022 Apr 25;9:747705. doi: 10.3389/fnut.2022.747705 (PMC9085416; doi:10.3389/fnut.2022.747705)
Supplement: Supplementary file 4 [file Data_Sheet_3.XLSX]

## Sheet: alpha diversity
ileum
SampleID	chao1	goods_coverage	observed_species	PD_whole_tree	shannon	simpson
AF1	22.5	1	22	2.04	2.38	0.76
AF2	26	1	21	1.89	1.33	0.4
AF3	21	1	20	2.09	2.06	0.71
AF4	20.25	1	20	1.77	1.79	0.58
AF5	24	1	23	2.01	2.1	0.66
BF1	19	1	17	1.41	1.33	0.42
BF2	30	1	24	2.13	2.11	0.69
BF3	23.33	1	23	2.32	2.03	0.65
BF4	23.33	1	20	1.83	1.62	0.54
BF5	18	1	18	1.44	2.36	0.74
cecum
SampleID	chao1	goods_coverage	observed_species	PD_whole_tree	shannon	simpson
AF1	934.92	1	817.9	49.56	6.19	0.95
AF2	687.98	1	591	38.6	5.51	0.93
AF3	868.33	1	758	44.46	6.17	0.96
AF4	860.91	1	782	47.66	6.3	0.96
AF5	882.38	1	808	50.84	5.81	0.92
BF1	882.9	1	809.9	53.28	6.94	0.98
BF2	894.03	1	812	50.17	6.69	0.98
BF3	912.67	1	808	53.22	6.4	0.96
BF4	944.78	1	827	53.63	6.44	0.96
BF5	921.39	1	792	52.1	6.56	0.97

## Sheet: NMDS
CECUM
samples	NMDS1	NMDS2	group
BF1	-1.1728	0.223513	BF
BF2	-0.70335	-0.132769	BF
BF3	-0.845245	0.213575	BF
BF4	-0.754088	-0.389011	BF
BF5	-0.834882	-0.209608	BF
AF1	0.514827	0.738794	AF
AF2	0.753814	0.844272	AF
AF3	0.931784	-0.483546	AF
AF4	0.84784	-0.798981	AF
AF5	1.26211	-0.00623995	AF
ILEUM
samples	NMDS1	NMDS2	group
BF1	-1.10576	0.280218	BF
BF2	0.0475987	-1.1592	BF
BF3	-0.0392368	0.572409	BF
BF4	-0.613569	0.542954	BF
BF5	0.550894	0.780542	BF
AF1	2.16314	0.412756	AF
AF2	-1.13962	0.17994	AF
AF3	0.633716	-0.995333	AF
AF4	-0.481465	-0.480845	AF
AF5	-0.0157003	-0.133436	AF

## Sheet: Flower
ileum				cecum
BF & AF	BF only	AF only		BF & AF	BF only	AF only
OTU_1	OTU_18	OTU_22		OTU_1	OTU_1008	OTU_1002
OTU_10	OTU_20	OTU_29		OTU_10	OTU_1009	OTU_1003
OTU_11	OTU_21	OTU_30		OTU_100	OTU_1011	OTU_1040
OTU_12	OTU_32	OTU_31		OTU_1000	OTU_1012	OTU_1047
OTU_13	OTU_33			OTU_1001	OTU_1013	OTU_1059
OTU_14	OTU_34			OTU_1004	OTU_1014	OTU_1066
OTU_15	OTU_35			OTU_1005	OTU_1019	OTU_1077
OTU_16				OTU_1006	OTU_1031	OTU_108
OTU_17				OTU_1007	OTU_1054	OTU_1080
OTU_19				OTU_101	OTU_1056	OTU_1081
OTU_2				OTU_1010	OTU_1064	OTU_1083
OTU_23				OTU_1015	OTU_1090	OTU_1084
OTU_24				OTU_1016	OTU_1092	OTU_1086
OTU_25				OTU_1017	OTU_1093	OTU_1148
OTU_26				OTU_1018	OTU_1094	OTU_1161
OTU_27				OTU_102	OTU_1099	OTU_1162
OTU_28				OTU_1020	OTU_110	OTU_122
OTU_3				OTU_1021	OTU_1130	OTU_1221
OTU_4				OTU_1022	OTU_114	OTU_1231
OTU_5				OTU_1023	OTU_116	OTU_124
OTU_6				OTU_1024	OTU_117	OTU_1267
OTU_7				OTU_1025	OTU_1175	OTU_1269
OTU_8				OTU_1026	OTU_1176	OTU_127
OTU_9				OTU_1027	OTU_1199	OTU_1272
				OTU_1028	OTU_1200	OTU_128
				OTU_1029	OTU_1208	OTU_131
				OTU_103	OTU_1209	OTU_133
				OTU_1030	OTU_1211	OTU_134
				OTU_1032	OTU_1212	OTU_135
				OTU_1033	OTU_1215	OTU_136
				OTU_1034	OTU_1235	OTU_138
				OTU_1035	OTU_1237	OTU_141
				OTU_1036	OTU_1242	OTU_150
				OTU_1037	OTU_1244	OTU_151
				OTU_1038	OTU_1246	OTU_167
				OTU_1039	OTU_1252	OTU_180
				OTU_104	OTU_1276	OTU_199
				OTU_1041	OTU_1286	OTU_205
				OTU_1042	OTU_1287	OTU_207
				OTU_1043	OTU_1288	OTU_209
				OTU_1044	OTU_1290	OTU_211
				OTU_1045	OTU_1291	OTU_212
				OTU_1046	OTU_1292	OTU_215
				OTU_1048	OTU_1293	OTU_221
				OTU_1049	OTU_132	OTU_23
				OTU_105	OTU_137	OTU_240
				OTU_1050	OTU_145	OTU_247
				OTU_1051	OTU_146	OTU_251
				OTU_1052	OTU_152	OTU_253
				OTU_1053	OTU_153	OTU_254
				OTU_1055	OTU_154	OTU_259
				OTU_1057	OTU_155	OTU_260
				OTU_1058	OTU_171	OTU_261
				OTU_106	OTU_176	OTU_266
				OTU_1060	OTU_20	OTU_286
				OTU_1061	OTU_224	OTU_287
				OTU_1062	OTU_239	OTU_289
				OTU_1063	OTU_252	OTU_294
				OTU_1065	OTU_255	OTU_296
				OTU_1067	OTU_270	OTU_299
				OTU_1068	OTU_271	OTU_300
				OTU_1069	OTU_283	OTU_304
				OTU_107	OTU_293	OTU_309
				OTU_1070	OTU_301	OTU_320
				OTU_1071	OTU_302	OTU_328
				OTU_1072	OTU_303	OTU_330
				OTU_1073	OTU_312	OTU_338
				OTU_1074	OTU_313	OTU_339
				OTU_1075	OTU_315	OTU_346
				OTU_1076	OTU_316	OTU_348
				OTU_1079	OTU_32	OTU_349
				OTU_1082	OTU_332	OTU_351
				OTU_1085	OTU_333	OTU_353
				OTU_1087	OTU_335	OTU_354
				OTU_1088	OTU_357	OTU_355
				OTU_1089	OTU_359	OTU_365
				OTU_109	OTU_360	OTU_369
				OTU_1091	OTU_363	OTU_374
				OTU_1095	OTU_394	OTU_375
				OTU_1096	OTU_395	OTU_378
				OTU_1097	OTU_400	OTU_379
				OTU_1098	OTU_403	OTU_381
				OTU_11	OTU_405	OTU_382
				OTU_1100	OTU_465	OTU_384
				OTU_1101	OTU_466	OTU_386
				OTU_1102	OTU_467	OTU_388
				OTU_1103	OTU_468	OTU_407
				OTU_1104	OTU_469	OTU_408
				OTU_1105	OTU_470	OTU_410
				OTU_1106	OTU_474	OTU_412
				OTU_1107	OTU_475	OTU_417
				OTU_1108	OTU_478	OTU_418
				OTU_1109	OTU_480	OTU_421
				OTU_111	OTU_55	OTU_425
				OTU_1110	OTU_597	OTU_428
				OTU_1111	OTU_599	OTU_430
				OTU_1112	OTU_603	OTU_434
				OTU_1113	OTU_605	OTU_436
				OTU_1114	OTU_606	OTU_441
				OTU_1115	OTU_607	OTU_443
				OTU_1116	OTU_608	OTU_444
				OTU_1117	OTU_609	OTU_448
				OTU_1118	OTU_610	OTU_449
				OTU_1119	OTU_612	OTU_451
				OTU_112	OTU_613	OTU_452
				OTU_1120	OTU_617	OTU_454
				OTU_1121	OTU_619	OTU_458
				OTU_1122	OTU_620	OTU_461
				OTU_1123	OTU_622	OTU_462
				OTU_1124	OTU_623	OTU_464
				OTU_1125	OTU_624	OTU_485
				OTU_1126	OTU_627	OTU_488
				OTU_1127	OTU_628	OTU_489
				OTU_1128	OTU_629	OTU_490
				OTU_1129	OTU_634	OTU_494
				OTU_113	OTU_635	OTU_498
				OTU_1131	OTU_637	OTU_5
				OTU_1132	OTU_644	OTU_501
				OTU_1133	OTU_645	OTU_502
				OTU_1134	OTU_646	OTU_504
				OTU_1135	OTU_648	OTU_510
				OTU_1136	OTU_650	OTU_512
				OTU_1137	OTU_651	OTU_515
				OTU_1138	OTU_652	OTU_516
				OTU_1139	OTU_655	OTU_520
				OTU_1140	OTU_656	OTU_521
				OTU_1141	OTU_657	OTU_524
				OTU_1142	OTU_661	OTU_525
				OTU_1143	OTU_662	OTU_526
				OTU_1144	OTU_666	OTU_527
				OTU_1145	OTU_668	OTU_530
				OTU_1146	OTU_687	OTU_535
				OTU_1147	OTU_699	OTU_540
				OTU_1149	OTU_700	OTU_541
				OTU_115	OTU_733	OTU_543
				OTU_1150	OTU_734	OTU_544
				OTU_1151	OTU_735	OTU_547
				OTU_1152	OTU_737	OTU_549
				OTU_1153	OTU_738	OTU_552
				OTU_1154	OTU_742	OTU_553
				OTU_1155	OTU_743	OTU_555
				OTU_1156	OTU_75	OTU_556
				OTU_1157	OTU_767	OTU_558
				OTU_1158	OTU_77	OTU_562
				OTU_1159	OTU_799	OTU_565
				OTU_1160	OTU_821	OTU_567
				OTU_1163	OTU_824	OTU_570
				OTU_1164	OTU_839	OTU_571
				OTU_1165	OTU_84	OTU_572
				OTU_1166	OTU_856	OTU_573
				OTU_1167	OTU_857	OTU_578
				OTU_1168	OTU_873	OTU_579
				OTU_1169	OTU_881	OTU_580
				OTU_1170	OTU_883	OTU_581
				OTU_1171	OTU_887	OTU_582
				OTU_1172	OTU_899	OTU_583
				OTU_1173	OTU_900	OTU_584
				OTU_1174	OTU_903	OTU_585
				OTU_1177	OTU_905	OTU_587
				OTU_1178	OTU_928	OTU_588
				OTU_1179	OTU_930	OTU_59
				OTU_118	OTU_931	OTU_590
				OTU_1180	OTU_932	OTU_591
				OTU_1181	OTU_937	OTU_593
				OTU_1182	OTU_940	OTU_595
				OTU_1183	OTU_941	OTU_65
				OTU_1184	OTU_942	OTU_672
				OTU_1185	OTU_943	OTU_673
				OTU_1186	OTU_95	OTU_675
				OTU_1187	OTU_98	OTU_676
				OTU_1188	OTU_987	OTU_677
				OTU_1189	OTU_988	OTU_680
				OTU_119	OTU_99	OTU_683
				OTU_1190	OTU_995	OTU_686
				OTU_1191		OTU_688
				OTU_1192		OTU_690
				OTU_1193		OTU_691
				OTU_1194		OTU_696
				OTU_1195		OTU_698
				OTU_1196		OTU_701
				OTU_1197		OTU_702
				OTU_1198		OTU_704
				OTU_12		OTU_705
				OTU_120		OTU_706
				OTU_1201		OTU_708
				OTU_1202		OTU_710
				OTU_1203		OTU_712
				OTU_1204		OTU_713
				OTU_1205		OTU_714
				OTU_1206		OTU_715
				OTU_1207		OTU_716
				OTU_121		OTU_717
				OTU_1210		OTU_720
				OTU_1213		OTU_721
				OTU_1214		OTU_723
				OTU_1216		OTU_726
				OTU_1217		OTU_727
				OTU_1218		OTU_740
				OTU_1219		OTU_750
				OTU_1220		OTU_760
				OTU_1222		OTU_762
				OTU_1223		OTU_766
				OTU_1224		OTU_820
				OTU_1225		OTU_832
				OTU_1226		OTU_879
				OTU_1227		OTU_88
				OTU_1228		OTU_885
				OTU_1229		OTU_888
				OTU_123		OTU_907
				OTU_1230		OTU_919
				OTU_1232		OTU_924
				OTU_1233		OTU_925
				OTU_1234		OTU_979
				OTU_1236
				OTU_1238
				OTU_1239
				OTU_1240
				OTU_1241
				OTU_1243
				OTU_1245
				OTU_1247
				OTU_1248
				OTU_1249
				OTU_125
				OTU_1250
				OTU_1251
				OTU_1253
				OTU_1254
				OTU_1255
				OTU_1256
				OTU_1257
				OTU_1258
				OTU_1259
				OTU_126
				OTU_1260
				OTU_1261
				OTU_1262
				OTU_1263
				OTU_1264
				OTU_1265
				OTU_1266
				OTU_1268
				OTU_1270
				OTU_1271
				OTU_1273
				OTU_1274
				OTU_1275
				OTU_1277
				OTU_1278
				OTU_1279
				OTU_1280
				OTU_1281
				OTU_1282
				OTU_1283
				OTU_1284
				OTU_1285
				OTU_1289
				OTU_129
				OTU_13
				OTU_130
				OTU_139
				OTU_14
				OTU_140
				OTU_142
				OTU_143
				OTU_144
				OTU_147
				OTU_148
				OTU_149
				OTU_15
				OTU_156
				OTU_157
				OTU_158
				OTU_159
				OTU_16
				OTU_160
				OTU_161
				OTU_162
				OTU_163
				OTU_164
				OTU_165
				OTU_166
				OTU_168
				OTU_169
				OTU_17
				OTU_170
				OTU_172
				OTU_173
				OTU_174
				OTU_175
				OTU_177
				OTU_178
				OTU_179
				OTU_18
				OTU_181
				OTU_182
				OTU_183
				OTU_184
				OTU_185
				OTU_186
				OTU_187
				OTU_188
				OTU_189
				OTU_19
				OTU_190
				OTU_191
				OTU_192
				OTU_193
				OTU_194
				OTU_195
				OTU_196
				OTU_197
				OTU_198
				OTU_2
				OTU_200
				OTU_201
				OTU_202
				OTU_203
				OTU_204
				OTU_206
				OTU_208
				OTU_21
				OTU_210
				OTU_213
				OTU_214
				OTU_216
				OTU_217
				OTU_218
				OTU_219
				OTU_22
				OTU_220
				OTU_222
				OTU_223
				OTU_225
				OTU_226
				OTU_227
				OTU_228
				OTU_229
				OTU_230
				OTU_231
				OTU_232
				OTU_233
				OTU_234
				OTU_235
				OTU_236
				OTU_237
				OTU_238
				OTU_24
				OTU_241
				OTU_242
				OTU_243
				OTU_244
				OTU_245
				OTU_246
				OTU_248
				OTU_249
				OTU_25
				OTU_250
				OTU_256
				OTU_257
				OTU_258
				OTU_26
				OTU_262
				OTU_263
				OTU_264
				OTU_265
				OTU_267
				OTU_268
				OTU_269
				OTU_27
				OTU_272
				OTU_273
				OTU_274
				OTU_275
				OTU_276
				OTU_277
				OTU_278
				OTU_279
				OTU_28
				OTU_280
				OTU_281
				OTU_282
				OTU_284
				OTU_285
				OTU_288
				OTU_29
				OTU_290
				OTU_291
				OTU_292
				OTU_295
				OTU_297
				OTU_298
				OTU_3
				OTU_30
				OTU_305
				OTU_306
				OTU_307
				OTU_308
				OTU_31
				OTU_310
				OTU_311
				OTU_314
				OTU_317
				OTU_318
				OTU_319
				OTU_321
				OTU_322
				OTU_323
				OTU_324
				OTU_325
				OTU_326
				OTU_327
				OTU_329
				OTU_33
				OTU_331
				OTU_334
				OTU_336
				OTU_337
				OTU_34
				OTU_340
				OTU_341
				OTU_342
				OTU_343
				OTU_344
				OTU_345
				OTU_347
				OTU_35
				OTU_350
				OTU_352
				OTU_356
				OTU_358
				OTU_36
				OTU_361
				OTU_362
				OTU_364
				OTU_366
				OTU_367
				OTU_368
				OTU_37
				OTU_370
				OTU_371
				OTU_372
				OTU_373
				OTU_376
				OTU_377
				OTU_38
				OTU_380
				OTU_383
				OTU_385
				OTU_387
				OTU_389
				OTU_39
				OTU_390
				OTU_391
				OTU_392
				OTU_393
				OTU_396
				OTU_397
				OTU_398
				OTU_399
				OTU_4
				OTU_40
				OTU_401
				OTU_402
				OTU_404
				OTU_406
				OTU_409
				OTU_41
				OTU_411
				OTU_413
				OTU_414
				OTU_415
				OTU_416
				OTU_419
				OTU_42
				OTU_420
				OTU_422
				OTU_423
				OTU_424
				OTU_426
				OTU_427
				OTU_429
				OTU_43
				OTU_431
				OTU_432
				OTU_433
				OTU_435
				OTU_437
				OTU_438
				OTU_439
				OTU_44
				OTU_440
				OTU_442
				OTU_445
				OTU_446
				OTU_447
				OTU_45
				OTU_450
				OTU_453
				OTU_455
				OTU_456
				OTU_457
				OTU_459
				OTU_46
				OTU_460
				OTU_463
				OTU_47
				OTU_471
				OTU_472
				OTU_473
				OTU_476
				OTU_477
				OTU_479
				OTU_48
				OTU_481
				OTU_482
				OTU_483
				OTU_484
				OTU_486
				OTU_487
				OTU_49
				OTU_491
				OTU_492
				OTU_493
				OTU_495
				OTU_496
				OTU_497
				OTU_499
				OTU_50
				OTU_500
				OTU_503
				OTU_505
				OTU_506
				OTU_507
				OTU_508
				OTU_509
				OTU_51
				OTU_511
				OTU_513
				OTU_514
				OTU_517
				OTU_518
				OTU_519
				OTU_52
				OTU_522
				OTU_523
				OTU_528
				OTU_529
				OTU_53
				OTU_531
				OTU_532
				OTU_533
				OTU_534
				OTU_536
				OTU_537
				OTU_538
				OTU_539
				OTU_54
				OTU_542
				OTU_545
				OTU_546
				OTU_548
				OTU_550
				OTU_551
				OTU_554
				OTU_557
				OTU_559
				OTU_56
				OTU_560
				OTU_561
				OTU_563
				OTU_564
				OTU_566
				OTU_568
				OTU_569
				OTU_57
				OTU_574
				OTU_575
				OTU_576
				OTU_577
				OTU_58
				OTU_586
				OTU_589
				OTU_592
				OTU_594
				OTU_596
				OTU_598
				OTU_6
				OTU_60
				OTU_600
				OTU_601
				OTU_602
				OTU_604
				OTU_61
				OTU_611
				OTU_614
				OTU_615
				OTU_616
				OTU_618
				OTU_62
				OTU_621
				OTU_625
				OTU_626
				OTU_63
				OTU_630
				OTU_631
				OTU_632
				OTU_633
				OTU_636
				OTU_638
				OTU_639
				OTU_64
				OTU_640
				OTU_641
				OTU_642
				OTU_643
				OTU_647
				OTU_649
				OTU_653
				OTU_654
				OTU_658
				OTU_659
				OTU_66
				OTU_660
				OTU_663
				OTU_664
				OTU_665
				OTU_667
				OTU_669
				OTU_67
				OTU_670
				OTU_671
				OTU_674
				OTU_678
				OTU_679
				OTU_68
				OTU_681
				OTU_682
				OTU_684
				OTU_685
				OTU_689
				OTU_69
				OTU_692
				OTU_693
				OTU_694
				OTU_695
				OTU_697
				OTU_7
				OTU_70
				OTU_703
				OTU_707
				OTU_709
				OTU_71
				OTU_711
				OTU_718
				OTU_719
				OTU_72
				OTU_722
				OTU_724
				OTU_725
				OTU_728
				OTU_729
				OTU_73
				OTU_730
				OTU_731
				OTU_732
				OTU_736
				OTU_739
				OTU_74
				OTU_741
				OTU_744
				OTU_745
				OTU_746
				OTU_747
				OTU_748
				OTU_749
				OTU_751
				OTU_752
				OTU_753
				OTU_754
				OTU_755
				OTU_756
				OTU_757
				OTU_758
				OTU_759
				OTU_76
				OTU_761
				OTU_763
				OTU_764
				OTU_765
				OTU_768
				OTU_769
				OTU_770
				OTU_771
				OTU_772
				OTU_773
				OTU_774
				OTU_775
				OTU_776
				OTU_777
				OTU_778
				OTU_779
				OTU_78
				OTU_780
				OTU_781
				OTU_782
				OTU_783
				OTU_784
				OTU_785
				OTU_786
				OTU_787
				OTU_788
				OTU_789
				OTU_79
				OTU_790
				OTU_791
				OTU_792
				OTU_793
				OTU_794
				OTU_795
				OTU_796
				OTU_797
				OTU_798
				OTU_8
				OTU_80
				OTU_800
				OTU_801
				OTU_802
				OTU_803
				OTU_804
				OTU_805
				OTU_806
				OTU_807
				OTU_808
				OTU_809
				OTU_81
				OTU_810
				OTU_811
				OTU_812
				OTU_813
				OTU_814
				OTU_815
				OTU_816
				OTU_817
				OTU_818
				OTU_819
				OTU_82
				OTU_822
				OTU_823
				OTU_825
				OTU_826
				OTU_827
				OTU_828
				OTU_829
				OTU_83
				OTU_830
				OTU_831
				OTU_833
				OTU_834
				OTU_835
				OTU_836
				OTU_837
				OTU_838
				OTU_840
				OTU_841
				OTU_842
				OTU_843
				OTU_844
				OTU_845
				OTU_846
				OTU_847
				OTU_848
				OTU_849
				OTU_85
				OTU_850
				OTU_851
				OTU_852
				OTU_853
				OTU_854
				OTU_855
				OTU_858
				OTU_859
				OTU_86
				OTU_860
				OTU_861
				OTU_862
				OTU_863
				OTU_864
				OTU_865
				OTU_866
				OTU_867
				OTU_868
				OTU_869
				OTU_87
				OTU_870
				OTU_871
				OTU_872
				OTU_874
				OTU_875
				OTU_876
				OTU_877
				OTU_878
				OTU_880
				OTU_882
				OTU_884
				OTU_886
				OTU_889
				OTU_89
				OTU_890
				OTU_891
				OTU_892
				OTU_893
				OTU_894
				OTU_895
				OTU_896
				OTU_897
				OTU_898
				OTU_9
				OTU_90
				OTU_901
				OTU_902
				OTU_904
				OTU_906
				OTU_908
				OTU_909
				OTU_91
				OTU_910
				OTU_911
				OTU_912
				OTU_913
				OTU_914
				OTU_915
				OTU_916
				OTU_917
				OTU_918
				OTU_92
				OTU_920
				OTU_921
				OTU_922
				OTU_923
				OTU_926
				OTU_927
				OTU_929
				OTU_93
				OTU_933
				OTU_934
				OTU_935
				OTU_936
				OTU_938
				OTU_939
				OTU_94
				OTU_944
				OTU_945
				OTU_946
				OTU_947
				OTU_948
				OTU_949
				OTU_950
				OTU_951
				OTU_952
				OTU_953
				OTU_954
				OTU_955
				OTU_956
				OTU_957
				OTU_958
				OTU_959
				OTU_96
				OTU_960
				OTU_961
				OTU_962
				OTU_963
				OTU_964
				OTU_965
				OTU_966
				OTU_967
				OTU_968
				OTU_969
				OTU_97
				OTU_970
				OTU_971
				OTU_972
				OTU_973
				OTU_974
				OTU_975
				OTU_976
				OTU_977
				OTU_978
				OTU_980
				OTU_981
				OTU_982
				OTU_983
				OTU_984
				OTU_985
				OTU_986
				OTU_989
				OTU_990
				OTU_991
				OTU_992
				OTU_993
				OTU_994
				OTU_996
				OTU_997
				OTU_998
				OTU_999

## Sheet: micribiota note
cecum(phylum level)													ileum(phylum level)
	BF1	BF2	BF3	BF4	BF5	AF1	AF2	AF3	AF4	AF5				BF1	BF2	BF3	BF4	BF5	AF1	AF2	AF3	AF4	AF5
p__Synergistetes	0.00147077	0.00265457	0.00188331	0.000502215	0.00165014	0.00692339	0.000753323	0.00441232	0.000699514	0.00577547			p__Cyanobacteria	0	5.76934e-05	5.76934e-05	5.76934e-05	0	0	5.76934e-05	0	5.76934e-05	0
p__Verrucomicrobia	7.1745e-05	3.58725e-05	0.000107618	1.79363e-05	3.58725e-05	0.0103492	0.0369666	0.00290567	0.0186896	0.0192635			p__Firmicutes	0.999827	0.999135	0.986961	0.999423	0.999885	0.99925	0.999827	0.998788	0.99925	0.999712
p__Bacteroidetes	0.388804	0.5976	0.521855	0.687515	0.583233	0.681865	0.833587	0.7669	0.66748	0.753072			p__Bacteroidetes	0	5.76934e-05	0	0	0	0.000115387	5.76934e-05	0.00017308	0	0
p__Deferribacteres	0.00392804	0.00138109	0.00138109	0.00240346	0.00249314	0.00148871	0.00251108	0.00516564	0.00138109	0.00362312			p__Proteobacteria	0.00017308	0.000750014	0.0126349	0.000115387	0	0.000576934	5.76934e-05	0.000980788	0.000692321	0.000230774
p__Proteobacteria	0.0165014	0.0255592	0.00823274	0.0140979	0.0193712	0.0273887	0.0138289	0.0252542	0.0138827	0.017721			p__Acidobacteria	0	0	0.00017308	0.00017308	0	0	0	0	0	0
p__Cyanobacteria	0.00236759	0.000340789	0.000484279	0.000179363	7.1745e-05	0.000358725	0.00028698	0.0028698	0.000807131	0.000986494			p__Actinobacteria	0	0	0.00017308	0.000230774	0	0	0	0	0	0
p__Fusobacteria	0	0	0	0	0	3.58725e-05	0	0	1.79363e-05	1.79363e-05			p__Tenericutes	0	0	0	0	0.000115387	5.76934e-05	0	5.76934e-05	0	5.76934e-05
p__Tenericutes	0.0273887	0.00396391	0.012932	0.00552437	0.0022779	0.000753323	0.00330027	0.000484279	0.00606245	0.00577547
p__Elusimicrobia	0.00512977	0.00977526	0.00507596	0.0018295	0.00105824	0.00130935	0.000394598	0.000179363	0.00374868	0.00443025
p__Lentisphaerae	0.000753323	7.1745e-05	0.000484279	0.00057396	0.000448406	3.58725e-05	5.38088e-05	0.000233171	0.000825068	0.000322853
p__Firmicutes	0.544276	0.297006	0.357972	0.257009	0.352878	0.255699	0.0979499	0.185012	0.259053	0.171668
p__unidentified	0.000609833	0.000233171	0.000520151	0.000627769	0.000394598	5.38088e-05	8.96813e-05	0	0.000304916	0.000358725			ileum(genus level)
p__Actinobacteria	0.00855559	0.0613779	0.0890535	0.0297024	0.0360339	0.0137392	0.0102775	0.00658261	0.0270479	0.0169856				BF1	BF2	BF3	BF4	BF5	AF1	AF2	AF3	AF4	AF5
p__Euryarchaeota	0.00014349	0	1.79363e-05	1.79363e-05	5.38088e-05	0	0	0	0	0			g__Blautia	0	0	0	0	0	0	0	0	0	0.000346161
													g__unidentified	0	5.76934e-05	0.00017308	0	0	0.000115387	5.76934e-05	0	0.00017308	0.000576934
													g__Enterococcus	0.00017308	0.000865401	0.000230774	5.76934e-05	0.00305775	0.00144234	0.000692321	0.00103848	0.000692321	0
cecum(genus level)													g__Lactobacillus	0.999538	0.978423	0.959038	0.99625	0.983557	0.997231	0.996077	0.986211	0.997865	0.997173
	BF1	BF2	BF3	BF4	BF5	AF1	AF2	AF3	AF4	AF5			g__Bromus_tectorum	0	5.76934e-05	5.76934e-05	5.76934e-05	0	0	5.76934e-05	0	5.76934e-05	0
g__Butyricicoccus	0.00229584	0.00459168	0.00435851	0.00270837	0.00604452	0.00215235	0.00134522	0.0014349	0.00403566	0.00188331			g__Ruminococcus_torques_group	0	0.000346161	0	0	0	0.00017308	5.76934e-05	0.000115387	5.76934e-05	0.000923095
g__Oxalobacter	8.96813e-05	3.58725e-05	5.38088e-05	3.58725e-05	8.96813e-05	0.000125554	1.79363e-05	7.1745e-05	0	0.000125554			g__unidentified_Rhodobiaceae	0	0	0	0	0	0	0	0	0	5.76934e-05
g__Caproiciproducens	0.000107618	8.96813e-05	0.000125554	8.96813e-05	0.000107618	0	1.79363e-05	1.79363e-05	0.000484279	3.58725e-05			g__Romboutsia	0	5.76934e-05	0.00017308	0	0	0	0	0	0	0
g__Veillonella	0	0	1.79363e-05	5.38088e-05	0	0	0	0	0	7.1745e-05			g__Eubacterium_coprostanoligenes_group	0	0	0	0	0	5.76934e-05	5.76934e-05	5.76934e-05	0	0.000519241
g__unidentified_Christensenellaceae	0.00071745	0.000412534	0.000412534	0.000412534	0.000448406	0.000735386	0.000358725	0.000376661	0.000394598	0.000322853			g__Bacteroides	0	5.76934e-05	0	0	0	0.000115387	5.76934e-05	0.00017308	0	0
g__Succinatimonas	0.00071745	0.000520151	0.000627769	0.000466343	0.000376661	0.0030671	0.00172188	0.00132728	0.000197299	0.00229584			g__Ureaplasma	0	0	0	0	0.000115387	5.76934e-05	0	5.76934e-05	0	5.76934e-05
g__Shuttleworthia	0.00914749	0.00292361	0.00532707	0.00500422	0.0065288	0.00615214	0.00175775	0.00618801	0.00407153	0.0010403			g__Candidatus_Arthromitus	0.000115387	0.018635	0.0273467	0.00311544	0.0103271	0	0.00288467	0.0109617	0.000115387	5.76934e-05
g__unidentified_Victivallaceae	0.000645705	0	0.000448406	0.000466343	0.000269044	3.58725e-05	5.38088e-05	0.000179363	0.000825068	0.000269044			g__Streptococcus	0	0.000346161	0.000115387	0	0.00294236	0.000115387	0	0.00017308	0.000230774	0
g__Rikenellaceae_RC9_gut_group	0	0.00477104	3.58725e-05	0	7.1745e-05	0	0	0	0	0			g__Bosea	5.76934e-05	0	0	0	0	0	0	0	0	0
g__Ruminococcus_1	7.1745e-05	0	0	3.58725e-05	5.38088e-05	0	0	0	3.58725e-05	0.000681578			g__unidentified_Xanthobacteraceae	0	0	0.000115387	0.000115387	0	0	0	0	0	0
g__Oscillibacter	0.00634943	0.00638531	0.00735386	0.0069772	0.00615214	0.00511183	0.00220616	0.00416121	0.00563198	0.00435851			g__Pseudarthrobacter	0	0	0	0.000230774	0	0	0	0	0	0
g__Ruminiclostridium_1	0.00014349	0.000107618	0.000161426	0.000233171	0.000304916	0.000215235	0	3.58725e-05	0	0			g__unidentified_Subgroup_6	0	0	0.00017308	0.00017308	0	0	0	0	0	0
g__Tyzzerella	0	0	5.38088e-05	0	0	0	7.1745e-05	0.000304916	0.00547056	0.00175775			g__Helicobacter	0.000115387	0.000750014	0.0125195	0	0	0.000576934	5.76934e-05	0.000980788	0.000692321	0.00017308
g__Peptococcus	0.000448406	0.000269044	0.000466343	0.000215235	0.000269044	0.000627769	3.58725e-05	3.58725e-05	0.000304916	0.00028698			g__Megamonas	0	0.000403854	5.76934e-05	0	0	0.000115387	0	0.000230774	0.000115387	0.000115387
g__Lactobacillus	0.0067799	0.00618801	0.00448406	0.0156584	0.00859147	0.00403566	0.00459168	0.00378455	0.0077664	0.00504009
g__Defluviitaleaceae_UCG-011	0.000340789	0.000161426	0.000179363	0.000197299	0.000125554	0.000215235	5.38088e-05	0.000304916	0	7.1745e-05
g__Prevotellaceae_UCG-001	0.00547056	0.00561405	0.00256488	0.0116227	0.00787402	0.037702	0.0295051	0.0259538	0.0178645	0.0233889
g__Faecalicoccus	0.000950621	0.00236759	0.000896813	0.000556024	0.00245727	0	0	0	0	0
g__Eubacterium_nodatum_group	0.000322853	0.000107618	0.000251108	0.000197299	0.00028698	0.00043047	1.79363e-05	0.000215235	0.000251108	5.38088e-05
g__Holdemania	0.000448406	0.000233171	0.000304916	0.000358725	8.96813e-05	0.000269044	1.79363e-05	0.00014349	3.58725e-05	1.79363e-05
g__Mucispirillum	0.00392804	0.00138109	0.00138109	0.00240346	0.00249314	0.00148871	0.00251108	0.00516564	0.00138109	0.00362312
g__Eubacterium_coprostanoligenes_group	0.00451994	0.00116586	0.00810719	0.0194608	0.00116586	0.000448406	0.00028698	0.000466343	0.00493247	0.00338995
g__unidentified_vadinBE97	0.000107618	7.1745e-05	3.58725e-05	7.1745e-05	5.38088e-05	0	0	0	0	3.58725e-05
g__Oscillospira	0.000591896	0.000322853	0.00028698	0.000304916	0.000125554	8.96813e-05	0	3.58725e-05	1.79363e-05	0.00043047
g__Methanocorpusculum	5.38088e-05	0	0	1.79363e-05	1.79363e-05	0	0	0	0	0
g__unidentified_Bacteroidales_S24-7_group	0.00043047	0.00173982	0.000789195	0.000251108	0.000233171	0.0125016	0.0108335	0.0181336	0.0249493	0.0202142
g__Eubacterium_hallii_group	0.00423296	0.000735386	0.00071745	0.00242139	0.000627769	0.00148871	0.000627769	0.0016322	0.000914749	0.000681578
g__Erysipelatoclostridium	0.00873496	0.00229584	0.00238552	0.00358725	0.00480692	0.000627769	0.00107618	0.00141696	0.000502215	0.000914749
g__Odoribacter	0.00243933	0.00263663	0.00254695	0.00439438	0.00218822	0.00389217	8.96813e-05	0.00130935	0.0043047	0.000950621
g__Tyzzerella_3	0	0	0	0	0	0	5.38088e-05	0	0	0
g__Escherichia-Shigella	0	1.79363e-05	0.000466343	1.79363e-05	0.00014349	8.96813e-05	5.38088e-05	0.000125554	1.79363e-05	0.00057396
g__Alloprevotella	0.000251108	0.004502	0.000591896	0.000878876	0.00132728	0.0197299	5.38088e-05	0.0176493	0.0150126	0.0274604
g__Enterococcus	0.000825068	0.00256488	0.000484279	0.00109411	0.00866321	0.000233171	0.000233171	0.00043047	0.00116586	0.00249314
g__Family_XIII_UCG-001	0.000161426	0.000179363	8.96813e-05	0.00014349	0.000251108	7.1745e-05	0	3.58725e-05	0	0.000161426
g__Faecalibacterium	0.00557818	0.0332897	0.0162323	0.00916543	0.00175775	0.00597277	0.00166807	0.00425089	0.0107618	0.00294155
g__Lachnospiraceae_UCG-010	0.000358725	0.000556024	0.000538088	0.00028698	0.000179363	0.000968558	0.00109411	0.000789195	0.000448406	0.00195505
g__Senegalimassilia	8.96813e-05	5.38088e-05	0.000215235	7.1745e-05	0.000412534	0.000484279	0.000107618	5.38088e-05	0.000107618	0.000251108
g__Methanobrevibacter	8.96813e-05	0	1.79363e-05	0	3.58725e-05	0	0	0	0	0
g__Enorma	0.00150665	0.00642118	0.015192	0.00812512	0.005345	0.00317472	0.0043047	0.000394598	0.000304916	0.000412534
g__Butyricimonas	0	5.38088e-05	7.1745e-05	5.38088e-05	8.96813e-05	3.58725e-05	0	0	0	0
g__Streptococcus	8.96813e-05	0.000771259	0.000322853	0.00014349	0.0110487	1.79363e-05	0.000251108	3.58725e-05	0.000896813	0.000609833
g__Eisenbergiella	0.00982907	0.00356931	0.00399978	0.00340789	0.00726418	0.00634943	0.00432264	0.00758704	0.00812512	0.00261869
g__Rikenella	0.00482485	0.00086094	0.000681578	0.00043047	0.00071745	0.000591896	0.00721037	0.00111205	0.000520151	0.000789195
g__Ruminococcaceae_UCG-005	0.0253081	0.00783814	0.0179363	0.00304916	0.00521945	0.000233171	8.96813e-05	0.000233171	0.000394598	0.00168601
g__Blautia	0.00184743	0.000591896	0.00139903	0.000753323	0.00159633	0.000663641	0.000699514	0.00199092	0.00145284	0.000520151
g__unidentified	0.200563	0.092856	0.0979319	0.0973401	0.129643	0.0795652	0.0356573	0.121482	0.106882	0.102129
g__Ruminococcaceae_V9D2013_group	8.96813e-05	3.58725e-05	5.38088e-05	3.58725e-05	0	8.96813e-05	0	8.96813e-05	0	0.00014349
g__Akkermansia	1.79363e-05	0	1.79363e-05	0	0	0.0103492	0.0369666	0.0028698	0.0186896	0.0191918
g__Roseburia	0.000663641	0	0	0	0	0	5.38088e-05	0	0.000107618	7.1745e-05
g__Desulfovibrio	0.0104748	0.0163041	0.0046993	0.00550643	0.0118379	0.0183488	0.00877083	0.013775	0.00966764	0.00896813
g__Lachnoclostridium	0.0282855	0.0124836	0.0135419	0.0179363	0.0262766	0.00839417	0.00245727	0.008161	0.00373074	0.00349757
g__unidentified_Peptococcaceae	0.00118379	0.000753323	0.000735386	0.00043047	0.00057396	0.00043047	7.1745e-05	0.000269044	5.38088e-05	0.000968558
g__Anaerotruncus	0.0133625	0.00878876	0.00995462	0.00581135	0.00844798	0.00627769	0.00545262	0.00428676	0.00484279	0.00468136
g__Victivallis	0	0	0	3.58725e-05	0.000125554	0	0	5.38088e-05	0	1.79363e-05
g__uncultured	0.00204473	0.000932685	0.00188331	0.000538088	0.00297742	0.0024752	0.0010403	0.000932685	0.000914749	0.00209854
g__unidentified_Mollicutes_RF9	0.0251466	0.00358725	0.0125374	0.00486072	0.00225997	0.000556024	0.000179363	0.000179363	0.00572167	0.00466343
g__Barnesiella	0.000771259	0.000753323	0.00120173	0.000699514	0.00245727	0.00147077	0.00435851	0.0109052	0.000484279	0.00107618
g__Fusobacterium	0	0	0	0	0	3.58725e-05	0	0	1.79363e-05	1.79363e-05
g__Gelria	5.38088e-05	0.000125554	0.000107618	7.1745e-05	5.38088e-05	0.000107618	0	3.58725e-05	0	0.000412534
g__Anaerofilum	0.00812512	0.00617007	0.00538088	0.00254695	0.0113357	0.00168601	0.000304916	0.00505802	0.00636737	0.00130935
g__Ruminococcaceae_UCG-007	0.000161426	0.000107618	0.000125554	0.000197299	3.58725e-05	8.96813e-05	1.79363e-05	0	0	7.1745e-05
g__Romboutsia	0	0	0	1.79363e-05	1.79363e-05	0	3.58725e-05	0	1.79363e-05	0.00014349
g__unidentified_Gastranaerophilales	0.00236759	0.000340789	0.000484279	0.000179363	7.1745e-05	0.000358725	0.00028698	0.0028698	0.000807131	0.000986494
g__Ruminococcaceae_NK4A214_group	0.0107618	0.0112998	0.00981113	0.00611626	0.00774846	0.00425089	0.000735386	0.00168601	0.00270837	0.00355138
g__Alistipes	0.00943447	0.0172547	0.0129679	0.0109052	0.0118917	0.0219719	0.0138827	0.00886051	0.0177569	0.0111384
g__Subdoligranulum	0.00606245	0.00276218	0.010977	0.00785608	0.00760497	0.00288774	0.00114792	0.0120532	0.010116	0.00111205
g__Ruminococcaceae_UCG-014	0.0437286	0.0197658	0.021667	0.0173982	0.0160709	0.0059369	0.00396391	0.00304916	0.049791	0.0177928
g__unidentified_Clostridiales_vadinBB60_group	0.0253977	0.0257565	0.00617007	0.00764084	0.00421502	0.00719244	0.0141338	0.00896813	0.0320521	0.0212545
g__unidentified_Porphyromonadaceae	0.000251108	0.00132728	0.00057396	0.0014349	0.0018295	0.00360519	0.00559611	0.000645705	0.00294155	0.00157839
g__Sutterella	0.00295948	0.00654673	0.00102237	0.00595484	0.00514771	0.00448406	0.00245727	0.00520151	0.00134522	0.00308504
g__Christensenellaceae_R-7_group	0.025595	0.00721037	0.0110487	0.00936272	0.014618	0.0079637	0.000753323	0.000394598	0.00283393	0.00706688
g__Olsenella	0.0065288	0.054598	0.0724445	0.0208419	0.0296307	0.00986494	0.00572167	0.00600865	0.0262407	0.016035
g__Anaerostipes	8.96813e-05	1.79363e-05	8.96813e-05	0.000538088	0.000179363	0	0	0	0.000125554	8.96813e-05
g__Bilophila	0.000735386	0.000663641	0.000161426	0.000215235	0.000502215	0.000591896	0.000484279	0.0016322	0.000304916	0.000932685
g__Elusimicrobium	0.00512977	0.00977526	0.00507596	0.0018295	0.00105824	0.00130935	0.000394598	0.000179363	0.00374868	0.00443025
g__Campylobacter	3.58725e-05	1.79363e-05	7.1745e-05	1.79363e-05	0	0	0	0	0	0
g__Faecalitalea	0.00437645	0.000914749	0.000412534	0.000251108	0.00057396	0.000179363	1.79363e-05	7.1745e-05	0.00014349	5.38088e-05
g__Papillibacter	0.000107618	5.38088e-05	7.1745e-05	0.000251108	0.00014349	3.58725e-05	0.000179363	3.58725e-05	3.58725e-05	0.000107618
g__Slackia	0.00014349	0.000161426	0.00014349	0.000251108	0.000412534	7.1745e-05	0.000107618	0.000107618	0.00014349	5.38088e-05
g__Ruminiclostridium_9	0.00112998	0.000358725	0.00057396	0.00043047	0.000448406	0.000376661	1.79363e-05	0.000125554	3.58725e-05	0.000269044
g__Ruminococcus_2	0	0	0	0	0	0.00028698	0	0	0.000179363	7.1745e-05
g__Anaerofustis	0.000107618	3.58725e-05	5.38088e-05	0.000179363	0.000215235	5.38088e-05	1.79363e-05	0	3.58725e-05	5.38088e-05
g__Lachnospiraceae_NK4A136_group	0.000914749	0.000269044	0.000753323	0.000735386	0.00100443	0.000484279	0.000179363	0.000448406	0.000412534	0.000556024
g__Bacteroides	0.214356	0.454361	0.406184	0.572023	0.450308	0.526375	0.740821	0.578713	0.485319	0.601887
g__Coprococcus_1	0.00764084	0.00184743	0.00181156	0.00116586	0.00206267	0.00261869	0.00132728	0.00173982	0.003659	0.000538088
g__Ruminiclostridium_5	0.00322853	0.00405359	0.00434057	0.00676197	0.00349757	0.00643912	0.0024752	0.00197299	0.00111205	0.00285186
g__Intestinimonas	0.00443025	0.00808925	0.00765878	0.0107079	0.00480692	0.00586516	0.00177569	0.00279806	0.00930892	0.00997256
g__Ruminococcaceae_UCG-013	0.00243933	0.00121967	0.00294155	0.000986494	0.00121967	0.000627769	0.000771259	0.00071745	0.000520151	0.00120173
g__Eubacterium_brachy_group	0.000681578	0.000322853	0.0039101	0.0030671	0.00157839	5.38088e-05	0	1.79363e-05	8.96813e-05	5.38088e-05
g__unidentified_Ruminococcaceae	0.00138109	0.00507596	0.000394598	0.000358725	0.000950621	0.00116586	5.38088e-05	0.000322853	0.000197299	0.00043047
g__Ruminococcaceae_UCG-004	0.000771259	0.000753323	0.000448406	0.000753323	0.00150665	0.000807131	0.000269044	0.000735386	0.000645705	0.000753323
g__Ruminococcaceae_UCG-009	0.00317472	0.00172188	0.00240346	0.000394598	0.00118379	0.00136316	3.58725e-05	0.00057396	0.000466343	0.00129141
g__Family_XIII_AD3011_group	0.000197299	0.000197299	0.000125554	0.000197299	0.000161426	0.000215235	5.38088e-05	7.1745e-05	8.96813e-05	3.58725e-05
g__Firmicutes_bacterium_CAG822	0.00224203	0.000376661	0.000394598	0.000663641	1.79363e-05	0.000197299	0.00312091	0.000304916	0.000322853	0.00109411
g__Ruminococcaceae_UCG-010	0.00225997	0.00256488	0.00179363	0.00304916	0.00387423	0.000753323	8.96813e-05	5.38088e-05	0.000376661	0.00342582
g__unidentified_Opitutae_vadinHA64	5.38088e-05	3.58725e-05	8.96813e-05	1.79363e-05	3.58725e-05	0	0	3.58725e-05	0	7.1745e-05
g__Helicobacter	0.00127347	0.00125554	0.000789195	0.00173982	0.0010403	0.000269044	0.000215235	0.00252901	0.00195505	0.00116586
g__Phascolarctobacterium	0.000735386	0.00086094	0.00086094	0.000412534	0.000412534	0.00100443	0.00206267	0.00168601	0.000663641	0.000950621
g__Flavonifractor	0.0067799	0.00238552	0.00769465	0.00308504	0.0069772	0.00638531	0.00134522	0.00173982	0.00715657	0.00159633
g__Lachnospiraceae_FCS020_group	0.00102237	0.000269044	0.00112998	0.000807131	0.00057396	0.000627769	3.58725e-05	0.000645705	0.000340789	0.000179363
g__Ruminococcus_torques_group	0.114523	0.0405718	0.0908292	0.0266353	0.0676197	0.0246624	0.0183667	0.0275322	0.0190842	0.00857353
g__Marvinbryantia	0.000161426	0.000179363	0.000609833	0.000520151	0.000304916	0.000520151	8.96813e-05	0.000376661	8.96813e-05	8.96813e-05
g__Synergistes	0.00147077	0.00265457	0.00188331	0.000502215	0.00165014	0.00692339	0.000753323	0.00441232	0.000699514	0.00577547
g__Paraprevotella	0	0	0.00014349	3.58725e-05	0	0.000215235	0.000466343	8.96813e-05	3.58725e-05	0.000125554
g__Coriobacteriaceae_UCG-002	7.1745e-05	0.000107618	0.000735386	7.1745e-05	5.38088e-05	1.79363e-05	0	1.79363e-05	0.000179363	0.000179363
g__Candidatus_Soleaferrea	5.38088e-05	7.1745e-05	0	5.38088e-05	5.38088e-05	3.58725e-05	1.79363e-05	0.000125554	0	3.58725e-05
g__Megamonas	0.00116586	0.00773053	0.00570373	0.00028698	0.00355138	0.0574319	0.00132728	0.0093986	7.1745e-05	0.00184743
g__Parabacteroides	0.0808925	0.0539881	0.0474773	0.0309042	0.0495399	0.0329848	0.00114792	0.0332179	0.0326619	0.00129141
g__Sellimonas	0.00116586	0.000878876	0.00425089	0.000466343	0.00168601	0.000591896	0.000591896	0.00234965	0.00211648	0.000466343
g__Eubacterium_oxidoreducens_group	0.000179363	0	3.58725e-05	8.96813e-05	1.79363e-05	3.58725e-05	0	0	0	1.79363e-05
