# Supplementary material for: Intestinal Microbiota Regulate Certain Meat Quality Parameters in Chicken
Source: Front Nutr. 2022 Apr 25;9:747705. doi: 10.3389/fnut.2022.747705 (PMC9085416; doi:10.3389/fnut.2022.747705)
Supplement: Supplementary file 5 [file Data_Sheet_4.XLSX]

## Sheet: body weight
body weight
BF1	2051
BF2	1777
BF3	2017
BF4	1732
BF5	1951
AF1	1572
AF2	1435
AF3	1544
AF4	1463
AF5	1445

## Sheet: abdominal fat rate
BF1	1.86738
BF2	2.18908
BF3	2.25087
BF4	2.54042
BF5	2.56279
AF1	2.53181
AF2	2.2
AF3	2.10492
AF4	2.27614
AF5	2.29758

## Sheet: DRIP LOSING RATE
	breast muscle	biceps femoris muscle
BF1	7.1599	13.6882
BF2	8.46395	14.7186
BF3	11.4458	15.59
BF4	10.4651	10.0478
BF5	7.31707	13.3333
AF1	10.625	13.7615
AF2	10.1648	18.6813
AF3	7.64873	19.0476
AF4	10.4762	14.7287
AF5	8.35821	18.543

## Sheet: muscle fiber diameter
biceps femoris muscle				Breast muscle
BF1	15.19			BF1	16.0671
BF2	15.9241			BF2	15.5577
BF3	15.7784			BF3	15.4961
BF4	14.9016			BF4	17.9121
BF5	15.4485			AF1	19.0735
AF1	12.5458			AF2	12.4546
AF2	9.72231			AF3	11.1157
AF3	12.114			AF4	15.7617
AF4	12.0981			AF5	12.334
AF5	11.62

## Sheet: gene expression 
breast muscle
	BF1	BF2	BF3	BF4	AF1	AF2	AF3	AF4
MTSN	0.978572	1.17589	1.91023	1.08579	0.723844	1.66873	1.18818	0.696768
MyoG	0.771774	0.785264	0.693155	0.963429	0.697976	0.782547	1.93355	0.946878
Myf5	1.00696	0.867539	0.78187	1.10573	0.655197	0.873573	1.94531	0.898132
Myf6	0.759173	0.848214	1.56103	0.822165	1.44643	0.681838	1.13092	0.896577
MyoD	1.03886	0.942785	0.959264	0.812252	0.959264	0.787308	1.14076	1.1607
biceps femoris muscle
	MTSN	MYOG	MYF5	MYF6	MYOD
BF1	0.48954	0.862293	0.755236	0.821453	1.20268
BF2	0.891619	0.810144	0.76313	1.07643	2.11587
BF3	0.985891	0.927391	0.790041	0.83292	1.39112
BF4	0.505051	0.438683	0.732043	1.02901	1.8872
AF1	1.0421	1.58694	1.20164	0.924183	0.889613
AF2	0.648195	0.642269	0.795536	1.289	1.09524
AF3	1.32823	1.0219	1.17691	1.31153	1.20268
AF4	1.11458	0.960096	0.888843	0.640047	0.853374
