# Supplementary material for: Intestinal Microbiota Regulate Certain Meat Quality Parameters in Chicken
Source: Front Nutr. 2022 Apr 25;9:747705. doi: 10.3389/fnut.2022.747705 (PMC9085416; doi:10.3389/fnut.2022.747705)
Supplement: Supplementary file 6 [file Data_Sheet_5.XLSX]

## Sheet: correlation analysis
sigificance result of correlation analysis between difference microbiota and phyneotypes(P-VALUE)
	body weight	abdominal fat rate	drip losing	MyoD1	Diameter
Butyricicoccus	0.0549629	0.148395	0.222932	0.0401345	0.00423473
Oscillibacter	0.0425038	0.181606	0.00756566	0.202222	4.79317e-05
Tyzzerella	0.273024	0.719331	0.181803	0.248672	0.433283
Prevotellaceae_UCG-001	0.00353985	0.16625	0.215648	0.0553244	0.00571161
Faecalicoccus	0.0269236	0.0748085	0.290841	0.00689196	0.0151102
Erysipelatoclostridium	0.0315538	0.0243853	0.207366	0.0554965	0.0701143
Family_XIII_UCG-001	0.177478	0.0352107	0.177104	0.145104	0.0604027
Lachnospiraceae_UCG-010	0.143018	0.297864	0.0513182	0.0589851	0.0809245
Enorma	0.0266382	0.574658	0.055536	0.418286	0.0695665
Butyricimonas	0.000563089	0.074226	0.0636783	0.105305	0.00609838
Ruminococcaceae_UCG-005	0.0228744	0.841724	0.432237	0.33736	0.0162367
Akkermansia	0.0482772	0.343266	0.100396	0.170855	0.00444025
Lachnoclostridium	0.0174089	0.0366536	0.0574604	0.0805752	0.0341921
Anaerotruncus	0.00266095	0.426193	0.276764	0.107814	0.00439249
Ruminococcaceae_UCG-007	0.279908	0.219959	0.0204237	0.700705	0.0628387
Ruminococcaceae_NK4A214_group	0.00138996	0.188527	0.109125	0.0671004	8.96941e-05
Christensenellaceae_R-7_group	0.0180471	0.033504	0.142556	0.350552	0.0293702
Campylobacter	0.0881998	0.94337	0.193302	0.667667	0.0916413
Faecalitalea	0.00223403	0.10048	0.501118	0.0109544	0.004072
Slackia	0.106276	0.0203604	0.134485	0.0827804	0.181107
Ruminiclostridium_9	0.006223	0.177703	0.159482	0.419415	0.00443053
Bacteroides	0.0550267	0.483167	0.242729	0.178183	8.6915e-05
Ruminococcaceae_UCG-013	0.0542828	0.954607	0.538897	0.642867	0.0741636
Eubacterium_brachy_group	0.014794	0.291875	0.0146128	0.566057	0.0692572
Ruminococcus_torques_group	0.0015096	0.621076	0.341927	0.227719	0.0189331

## Sheet: common different cecum
The common different cecum bacteria (genus level) discovered in donators (C) and receptors (D)
	AA	BY		AF	BF
g__Intestinimonas	0.221198	0.68445	g__Butyricicoccus	0.217029	0.399978
g__Anaerofilum	0.115264	0.292552	g__Oscillibacter	0.429394	0.664359
g__Coprobacter	0.566991	0.0982491	g__Tyzzerella	0.152099	0.00107618
g__Lachnospiraceae_NK4A136_group	0.0428124	0.259619	g__Prevotellaceae_UCG-001	2.68829	0.662924
g__gut_metagenome	0	0.111971	g__Faecalicoccus	0	0.144566
g__Christensenellaceae_R-7_group	0.311214	0.924859	g__Erysipelatoclostridium	0.0907574	0.43621
g__Erysipelatoclostridium	0.46929	0.10758	g__Family_XIII_UCG-001	0.00538088	0.0165014
g__Ruminococcus_1	0.111422	0.269499	g__Lachnospiraceae_UCG-010	0.105106	0.0383836
g__Ruminococcaceae_UCG-007	0.000548878	0.0153686	g__Enorma	0.171829	0.731799
g__Gallibacterium	0.0049399	0.113618	g__Butyricimonas	0.00071745	0.00538088
g__Eubacterium_ventriosum_group	0.00219551	0.031286	g__Ruminococcaceae_UCG-005	0.0527326	1.18702
g__Lachnoclostridium	0.896866	1.74324	g__Akkermansia	1.76134	0.00071745
g__Ruminococcaceae_UCG-011	0.0856249	0.279379	g__Lachnoclostridium	0.524815	1.97048
g__Rikenella	0.121302	0.675119	g__Anaerotruncus	0.510825	0.927304
g__Anaerotruncus	1.3678	2.50727	g__Ruminococcaceae_UCG-007	0.00358725	0.0125554
g__Phascolarctobacterium	0	0.169603	g__Ruminococcaceae_NK4A214_group	0.258641	0.914749
g__Escherichia-Shigella	0.357868	0.00878204	g__Christensenellaceae_R-7_group	0.380249	1.3567
g__Ruminococcaceae_V9D2013_group	0.000548878	0.00713541	g__Campylobacter	0	0.0028698
g__Coriobacteriaceae_UCG-002	0	0.0373237	g__Faecalitalea	0.00932685	0.130576
g__uncultured	0.21022	0.694879	g__Slackia	0.00968558	0.022241
g__Blautia	0.649871	1.86454	g__Ruminiclostridium_9	0.0165014	0.0588309
g__Peptococcus	0.0049399	0.0669631	g__Bacteroides	58.6623	41.9446
g__Oscillospira	0.035677	0.187167	g__Ruminococcaceae_UCG-013	0.0767672	0.176134
g__Elusimicrobium	0	5.6216	g__Eubacterium_brachy_group	0.0043047	0.1912
g__Hydrogenoanaerobacterium	0	0.0148197	g__Ruminococcus_torques_group	1.96438	6.80358
g__unidentified_Lachnospiraceae	0.00548878	0.00109776
g__Alistipes	34.0913	17.7507
g__Desulfovibrio	0.105933	0.66524
g__Sutterella	0.253581	1.51765
g__Lachnospira	0	0.0104287
g__Butyrivibrio	0	0.0263461
g__Olsenella	0	0.0323838

## Sheet: cladogram
ileum												cecum
ID	BF1	BF2	BF3	BF4	BF5	AF1	AF2	AF3	AF4	AF5		ID	BF1	BF2	BF3	BF4	BF5	AF1	AF2	AF3	AF4	AF5
group	BF	BF	BF	BF	BF	AF	AF	AF	AF	AF		group	BF	BF	BF	BF	BF	AF	AF	AF	AF	AF
k__Bacteria	1	1	1	1	1	1	1	1	1	1		k__Archaea	0.00014349	0	1.79363e-05	1.79363e-05	5.38088e-05	0	0	0	0	0
k__Bacteria|p__Firmicutes	0.999827	0.999135	0.986961	0.999423	0.999885	0.99925	0.999827	0.998788	0.99925	0.999712		k__Bacteria	0.999857	1	0.999982	0.999982	0.999946	1	1	1	1	1
k__Bacteria|p__Tenericutes	0	0	0	0	0.000115387	5.76934e-05	0	5.76934e-05	0	5.76934e-05		k__Bacteria|p__Lentisphaerae	0.000753323	7.1745e-05	0.000484279	0.00057396	0.000448406	3.58725e-05	5.38088e-05	0.000233171	0.000825068	0.000322853
k__Bacteria|p__Acidobacteria	0	0	0.00017308	0.00017308	0	0	0	0	0	0		k__Bacteria|p__Synergistetes	0.00147077	0.00265457	0.00188331	0.000502215	0.00165014	0.00692339	0.000753323	0.00441232	0.000699514	0.00577547
k__Bacteria|p__Bacteroidetes	0	5.76934e-05	0	0	0	0.000115387	5.76934e-05	0.00017308	0	0		k__Bacteria|p__Deferribacteres	0.00392804	0.00138109	0.00138109	0.00240346	0.00249314	0.00148871	0.00251108	0.00516564	0.00138109	0.00362312
k__Bacteria|p__Actinobacteria	0	0	0.00017308	0.000230774	0	0	0	0	0	0		k__Bacteria|p__Verrucomicrobia	7.1745e-05	3.58725e-05	0.000107618	1.79363e-05	3.58725e-05	0.0103492	0.0369666	0.00290567	0.0186896	0.0192635
k__Bacteria|p__Proteobacteria	0.00017308	0.000750014	0.0126349	0.000115387	0	0.000576934	5.76934e-05	0.000980788	0.000692321	0.000230774		k__Bacteria|p__Tenericutes	0.0273887	0.00396391	0.012932	0.00552437	0.0022779	0.000753323	0.00330027	0.000484279	0.00606245	0.00577547
k__Bacteria|p__Cyanobacteria	0	5.76934e-05	5.76934e-05	5.76934e-05	0	0	5.76934e-05	0	5.76934e-05	0		k__Bacteria|p__Firmicutes	0.544276	0.297006	0.357972	0.257009	0.352878	0.255699	0.0979499	0.185012	0.259053	0.171668
k__Bacteria|p__Acidobacteria|c__Subgroup_6	0	0	0.00017308	0.00017308	0	0	0	0	0	0		k__Bacteria|p__Cyanobacteria	0.00236759	0.000340789	0.000484279	0.000179363	7.1745e-05	0.000358725	0.00028698	0.0028698	0.000807131	0.000986494
k__Bacteria|p__Cyanobacteria|c__Chloroplast	0	5.76934e-05	5.76934e-05	5.76934e-05	0	0	5.76934e-05	0	5.76934e-05	0		k__Bacteria|p__Bacteroidetes	0.388804	0.5976	0.521855	0.687515	0.583233	0.681865	0.833587	0.7669	0.66748	0.753072
k__Bacteria|p__Tenericutes|c__Mollicutes	0	0	0	0	0.000115387	5.76934e-05	0	5.76934e-05	0	5.76934e-05		k__Bacteria|p__Elusimicrobia	0.00512977	0.00977526	0.00507596	0.0018295	0.00105824	0.00130935	0.000394598	0.000179363	0.00374868	0.00443025
k__Bacteria|p__Actinobacteria|c__Actinobacteria	0	0	0	0.000230774	0	0	0	0	0	0		k__Bacteria|p__Proteobacteria	0.0165014	0.0255592	0.00823274	0.0140979	0.0193712	0.0273887	0.0138289	0.0252542	0.0138827	0.017721
k__Bacteria|p__Firmicutes|c__Clostridia	0.000115387	0.0190965	0.0275198	0.00311544	0.0103271	0.000346161	0.00305775	0.0111348	0.000346161	0.00242312		k__Bacteria|p__Fusobacteria	0	0	0	0	0	3.58725e-05	0	0	1.79363e-05	1.79363e-05
k__Bacteria|p__Firmicutes|c__Negativicutes	0	0.000403854	5.76934e-05	0	0	0.000115387	0	0.000230774	0.000115387	0.000115387		k__Archaea|p__Euryarchaeota	0.00014349	0	1.79363e-05	1.79363e-05	5.38088e-05	0	0	0	0	0
k__Bacteria|p__Proteobacteria|c__Epsilonproteobacteria	0.000115387	0.000750014	0.0125195	0	0	0.000576934	5.76934e-05	0.000980788	0.000692321	0.00017308		k__Bacteria|p__Actinobacteria	0.00855559	0.0613779	0.0890535	0.0297024	0.0360339	0.0137392	0.0102775	0.00658261	0.0270479	0.0169856
k__Bacteria|p__Bacteroidetes|c__Bacteroidia	0	5.76934e-05	0	0	0	0.000115387	5.76934e-05	0.00017308	0	0		k__Bacteria|p__Firmicutes|c__Erysipelotrichia	0.0151382	0.00676197	0.00448406	0.0052912	0.00862734	0.00112998	0.00118379	0.00173982	0.000807131	0.00111205
k__Bacteria|p__Proteobacteria|c__Alphaproteobacteria	5.76934e-05	0	0.000115387	0.000115387	0	0	0	0	0	5.76934e-05		k__Bacteria|p__Fusobacteria|c__Fusobacteriia	0	0	0	0	0	3.58725e-05	0	0	1.79363e-05	1.79363e-05
k__Bacteria|p__Firmicutes|c__Bacilli	0.999712	0.979634	0.959384	0.996308	0.989557	0.998788	0.996769	0.987423	0.998788	0.997173		k__Bacteria|p__Proteobacteria|c__Deltaproteobacteria	0.0112102	0.0169677	0.00486072	0.00572167	0.0123401	0.0189407	0.00925511	0.0154072	0.00997256	0.00990081
k__Bacteria|p__Firmicutes|c__Clostridia|o__Clostridiales	0.000115387	0.0190965	0.0275198	0.00311544	0.0103271	0.000346161	0.00305775	0.0111348	0.000346161	0.00242312		k__Bacteria|p__Verrucomicrobia|c__Opitutae	5.38088e-05	3.58725e-05	8.96813e-05	1.79363e-05	3.58725e-05	0	0	3.58725e-05	0	7.1745e-05
k__Bacteria|p__Proteobacteria|c__Alphaproteobacteria|o__Rhizobiales	5.76934e-05	0	0.000115387	0.000115387	0	0	0	0	0	5.76934e-05		k__Bacteria|p__Lentisphaerae|c__Lentisphaeria	0.000753323	7.1745e-05	0.000484279	0.00057396	0.000448406	3.58725e-05	5.38088e-05	0.000233171	0.000825068	0.000322853
k__Bacteria|p__Proteobacteria|c__Epsilonproteobacteria|o__Campylobacterales	0.000115387	0.000750014	0.0125195	0	0	0.000576934	5.76934e-05	0.000980788	0.000692321	0.00017308		k__Archaea|p__Euryarchaeota|c__Methanobacteria	8.96813e-05	0	1.79363e-05	0	3.58725e-05	0	0	0	0	0
k__Bacteria|p__Bacteroidetes|c__Bacteroidia|o__Bacteroidales	0	5.76934e-05	0	0	0	0.000115387	5.76934e-05	0.00017308	0	0		k__Bacteria|p__Proteobacteria|c__Gammaproteobacteria	0.00071745	0.000538088	0.00109411	0.000484279	0.000520151	0.00315678	0.00177569	0.00145284	0.000215235	0.0028698
k__Bacteria|p__Tenericutes|c__Mollicutes|o__Mycoplasmatales	0	0	0	0	0.000115387	5.76934e-05	0	5.76934e-05	0	5.76934e-05		k__Bacteria|p__Bacteroidetes|c__Flavobacteriia	0.000538088	0.000825068	0.000448406	0.00028698	0.000502215	0.00112998	0.000179363	0.000125554	0.000412534	0.00121967
k__Bacteria|p__Actinobacteria|c__Actinobacteria|o__Micrococcales	0	0	0	0.000230774	0	0	0	0	0	0		k__Archaea|p__Euryarchaeota|c__Methanomicrobia	5.38088e-05	0	0	1.79363e-05	1.79363e-05	0	0	0	0	0
k__Bacteria|p__Cyanobacteria|c__Chloroplast|o__Bromus_tectorum	0	5.76934e-05	5.76934e-05	5.76934e-05	0	0	5.76934e-05	0	5.76934e-05	0		k__Bacteria|p__Tenericutes|c__Mollicutes	0.0273887	0.00396391	0.012932	0.00552437	0.0022779	0.000753323	0.00330027	0.000484279	0.00606245	0.00577547
k__Bacteria|p__Firmicutes|c__Bacilli|o__Lactobacillales	0.999712	0.979634	0.959384	0.996308	0.989557	0.998788	0.996769	0.987423	0.998788	0.997173		k__Bacteria|p__Firmicutes|c__Bacilli	0.00769465	0.00952415	0.0052912	0.016896	0.0283034	0.00428676	0.00507596	0.0043047	0.0118559	0.00819687
k__Bacteria|p__Firmicutes|c__Negativicutes|o__Selenomonadales	0	0.000403854	5.76934e-05	0	0	0.000115387	0	0.000230774	0.000115387	0.000115387		k__Bacteria|p__Verrucomicrobia|c__Verrucomicrobiae	1.79363e-05	0	1.79363e-05	0	0	0.0103492	0.0369666	0.0028698	0.0186896	0.0191918
k__Bacteria|p__Firmicutes|c__Negativicutes|o__Selenomonadales|f__Veillonellaceae	0	0.000403854	5.76934e-05	0	0	0.000115387	0	0.000230774	0.000115387	0.000115387		k__Bacteria|p__Bacteroidetes|c__Bacteroidia	0.388051	0.596542	0.52112	0.6866	0.582301	0.680717	0.833318	0.766775	0.667067	0.751852
k__Bacteria|p__Firmicutes|c__Clostridia|o__Clostridiales|f__Peptostreptococcaceae	0	5.76934e-05	0.00017308	0	0	0	0	0	0	0		k__Bacteria|p__Synergistetes|c__Synergistia	0.00147077	0.00265457	0.00188331	0.000502215	0.00165014	0.00692339	0.000753323	0.00441232	0.000699514	0.00577547
k__Bacteria|p__Proteobacteria|c__Alphaproteobacteria|o__Rhizobiales|f__Rhodobiaceae	0	0	0	0	0	0	0	0	0	5.76934e-05		k__Bacteria|p__Firmicutes|c__Clostridia	0.519434	0.271842	0.341345	0.234014	0.311947	0.191147	0.0879235	0.167543	0.245619	0.159417
k__Bacteria|p__Tenericutes|c__Mollicutes|o__Mycoplasmatales|f__Mycoplasmataceae	0	0	0	0	0.000115387	5.76934e-05	0	5.76934e-05	0	5.76934e-05		k__Bacteria|p__Elusimicrobia|c__Elusimicrobia	0.00512977	0.00977526	0.00507596	0.0018295	0.00105824	0.00130935	0.000394598	0.000179363	0.00374868	0.00443025
k__Bacteria|p__Bacteroidetes|c__Bacteroidia|o__Bacteroidales|f__Bacteroidaceae	0	5.76934e-05	0	0	0	0.000115387	5.76934e-05	0.00017308	0	0		k__Bacteria|p__Proteobacteria|c__Betaproteobacteria	0.00315678	0.00665435	0.00116586	0.00606245	0.00527326	0.00473517	0.00251108	0.00545262	0.00136316	0.00342582
k__Bacteria|p__Firmicutes|c__Bacilli|o__Lactobacillales|f__Lactobacillaceae	0.999538	0.978423	0.959038	0.99625	0.983557	0.997231	0.996077	0.986211	0.997865	0.997173		k__Bacteria|p__Firmicutes|c__Negativicutes	0.00200886	0.00887845	0.00685165	0.000807131	0.00399978	0.0591358	0.00376661	0.0114254	0.000771259	0.00294155
k__Bacteria|p__Proteobacteria|c__Epsilonproteobacteria|o__Campylobacterales|f__Helicobacteraceae	0.000115387	0.000750014	0.0125195	0	0	0.000576934	5.76934e-05	0.000980788	0.000692321	0.00017308		k__Bacteria|p__Actinobacteria|c__Coriobacteriia	0.00855559	0.0613779	0.0890535	0.0297024	0.0360339	0.0137392	0.0102775	0.00658261	0.0270479	0.0169856
k__Bacteria|p__Firmicutes|c__Bacilli|o__Lactobacillales|f__Streptococcaceae	0	0.000346161	0.000115387	0	0.00294236	0.000115387	0	0.00017308	0.000230774	0		k__Bacteria|p__Deferribacteres|c__Deferribacteres	0.00392804	0.00138109	0.00138109	0.00240346	0.00249314	0.00148871	0.00251108	0.00516564	0.00138109	0.00362312
k__Bacteria|p__Firmicutes|c__Clostridia|o__Clostridiales|f__Clostridiaceae_1	0.000115387	0.018635	0.0273467	0.00311544	0.0103271	0	0.00288467	0.0109617	0.000115387	5.76934e-05		k__Bacteria|p__Proteobacteria|c__Alphaproteobacteria	8.96813e-05	1.79363e-05	0.000197299	3.58725e-05	5.38088e-05	5.38088e-05	3.58725e-05	0.000412534	0.000322853	0.000304916
k__Bacteria|p__Firmicutes|c__Clostridia|o__Clostridiales|f__Ruminococcaceae	0	0	0	0	0	5.76934e-05	0.000115387	5.76934e-05	0	0.000692321		k__Bacteria|p__Proteobacteria|c__Epsilonproteobacteria	0.00130935	0.00127347	0.00086094	0.00175775	0.0010403	0.000269044	0.000215235	0.00252901	0.00195505	0.00116586
k__Bacteria|p__Proteobacteria|c__Alphaproteobacteria|o__Rhizobiales|f__Bradyrhizobiaceae	5.76934e-05	0	0	0	0	0	0	0	0	0		k__Bacteria|p__Cyanobacteria|c__Melainabacteria	0.00236759	0.000340789	0.000484279	0.000179363	7.1745e-05	0.000358725	0.00028698	0.0028698	0.000807131	0.000986494
k__Bacteria|p__Proteobacteria|c__Alphaproteobacteria|o__Rhizobiales|f__Xanthobacteraceae	0	0	0.000115387	0.000115387	0	0	0	0	0	0		k__Bacteria|p__Firmicutes|c__Negativicutes|o__Selenomonadales	0.00200886	0.00887845	0.00685165	0.000807131	0.00399978	0.0591358	0.00376661	0.0114254	0.000771259	0.00294155
k__Bacteria|p__Cyanobacteria|c__Chloroplast|o__Bromus_tectorum|f__Bromus_tectorum	0	5.76934e-05	5.76934e-05	5.76934e-05	0	0	5.76934e-05	0	5.76934e-05	0		k__Bacteria|p__Verrucomicrobia|c__Opitutae|o__Opitutae_vadinHA64	5.38088e-05	3.58725e-05	8.96813e-05	1.79363e-05	3.58725e-05	0	0	3.58725e-05	0	7.1745e-05
k__Bacteria|p__Firmicutes|c__Clostridia|o__Clostridiales|f__Lachnospiraceae	0	0.000403854	0	0	0	0.000288467	5.76934e-05	0.000115387	0.000230774	0.00167311		k__Bacteria|p__Bacteroidetes|c__Flavobacteriia|o__Flavobacteriales	0.000538088	0.000825068	0.000448406	0.00028698	0.000502215	0.00112998	0.000179363	0.000125554	0.000412534	0.00121967
k__Bacteria|p__Actinobacteria|c__Actinobacteria|o__Micrococcales|f__Micrococcaceae	0	0	0	0.000230774	0	0	0	0	0	0		k__Bacteria|p__Proteobacteria|c__Epsilonproteobacteria|o__Campylobacterales	0.00130935	0.00127347	0.00086094	0.00175775	0.0010403	0.000269044	0.000215235	0.00252901	0.00195505	0.00116586
k__Bacteria|p__Firmicutes|c__Bacilli|o__Lactobacillales|f__Enterococcaceae	0.00017308	0.000865401	0.000230774	5.76934e-05	0.00305775	0.00144234	0.000692321	0.00103848	0.000692321	0		k__Bacteria|p__Actinobacteria|c__Coriobacteriia|o__Coriobacteriales	0.00855559	0.0613779	0.0890535	0.0297024	0.0360339	0.0137392	0.0102775	0.00658261	0.0270479	0.0169856
k__Bacteria|p__Actinobacteria|c__Actinobacteria|o__Micrococcales|f__Micrococcaceae|g__Pseudarthrobacter	0	0	0	0.000230774	0	0	0	0	0	0		k__Archaea|p__Euryarchaeota|c__Methanomicrobia|o__Methanomicrobiales	5.38088e-05	0	0	1.79363e-05	1.79363e-05	0	0	0	0	0
k__Bacteria|p__Firmicutes|c__Clostridia|o__Clostridiales|f__Lachnospiraceae|g__Ruminococcus_torques_group	0	0.000346161	0	0	0	0.00017308	5.76934e-05	0.000115387	5.76934e-05	0.000923095		k__Bacteria|p__Synergistetes|c__Synergistia|o__Synergistales	0.00147077	0.00265457	0.00188331	0.000502215	0.00165014	0.00692339	0.000753323	0.00441232	0.000699514	0.00577547
k__Bacteria|p__Tenericutes|c__Mollicutes|o__Mycoplasmatales|f__Mycoplasmataceae|g__Ureaplasma	0	0	0	0	0.000115387	5.76934e-05	0	5.76934e-05	0	5.76934e-05		k__Bacteria|p__Proteobacteria|c__Deltaproteobacteria|o__Desulfovibrionales	0.0112102	0.0169677	0.00486072	0.00572167	0.0123401	0.0189407	0.00925511	0.0154072	0.00997256	0.00990081
k__Bacteria|p__Cyanobacteria|c__Chloroplast|o__Bromus_tectorum|f__Bromus_tectorum|g__Bromus_tectorum	0	5.76934e-05	5.76934e-05	5.76934e-05	0	0	5.76934e-05	0	5.76934e-05	0		k__Bacteria|p__Fusobacteria|c__Fusobacteriia|o__Fusobacteriales	0	0	0	0	0	3.58725e-05	0	0	1.79363e-05	1.79363e-05
k__Bacteria|p__Proteobacteria|c__Alphaproteobacteria|o__Rhizobiales|f__Bradyrhizobiaceae|g__Bosea	5.76934e-05	0	0	0	0	0	0	0	0	0		k__Bacteria|p__Firmicutes|c__Clostridia|o__Thermoanaerobacterales	5.38088e-05	0.000125554	0.000107618	7.1745e-05	5.38088e-05	0.000107618	0	3.58725e-05	0	0.000412534
k__Bacteria|p__Firmicutes|c__Negativicutes|o__Selenomonadales|f__Veillonellaceae|g__Megamonas	0	0.000403854	5.76934e-05	0	0	0.000115387	0	0.000230774	0.000115387	0.000115387		k__Bacteria|p__Firmicutes|c__Clostridia|o__Clostridiales	0.51938	0.271716	0.341237	0.233943	0.311894	0.191039	0.0879235	0.167507	0.245619	0.159005
k__Bacteria|p__Firmicutes|c__Clostridia|o__Clostridiales|f__Lachnospiraceae|g__Blautia	0	0	0	0	0	0	0	0	0	0.000346161		k__Bacteria|p__Tenericutes|c__Mollicutes|o__Mollicutes_RF9	0.0273887	0.00396391	0.012932	0.00552437	0.0022779	0.000753323	0.00330027	0.000484279	0.00606245	0.00577547
k__Bacteria|p__Firmicutes|c__Bacilli|o__Lactobacillales|f__Streptococcaceae|g__Streptococcus	0	0.000346161	0.000115387	0	0.00294236	0.000115387	0	0.00017308	0.000230774	0		k__Bacteria|p__Proteobacteria|c__Gammaproteobacteria|o__Aeromonadales	0.00071745	0.000520151	0.000627769	0.000466343	0.000376661	0.0030671	0.00172188	0.00132728	0.000197299	0.00229584
k__Bacteria|p__Proteobacteria|c__Epsilonproteobacteria|o__Campylobacterales|f__Helicobacteraceae|g__Helicobacter	0.000115387	0.000750014	0.0125195	0	0	0.000576934	5.76934e-05	0.000980788	0.000692321	0.00017308		k__Bacteria|p__Deferribacteres|c__Deferribacteres|o__Deferribacterales	0.00392804	0.00138109	0.00138109	0.00240346	0.00249314	0.00148871	0.00251108	0.00516564	0.00138109	0.00362312
k__Bacteria|p__Firmicutes|c__Bacilli|o__Lactobacillales|f__Lactobacillaceae|g__Lactobacillus	0.999538	0.978423	0.959038	0.99625	0.983557	0.997231	0.996077	0.986211	0.997865	0.997173		k__Bacteria|p__Proteobacteria|c__Alphaproteobacteria|o__Rhodospirillales	8.96813e-05	1.79363e-05	0.000197299	3.58725e-05	5.38088e-05	5.38088e-05	3.58725e-05	0.000412534	0.000322853	0.000304916
k__Bacteria|p__Firmicutes|c__Clostridia|o__Clostridiales|f__Clostridiaceae_1|g__Candidatus_Arthromitus	0.000115387	0.018635	0.0273467	0.00311544	0.0103271	0	0.00288467	0.0109617	0.000115387	5.76934e-05		k__Bacteria|p__Proteobacteria|c__Gammaproteobacteria|o__Enterobacteriales	0	1.79363e-05	0.000466343	1.79363e-05	0.00014349	8.96813e-05	5.38088e-05	0.000125554	1.79363e-05	0.00057396
k__Bacteria|p__Firmicutes|c__Clostridia|o__Clostridiales|f__Peptostreptococcaceae|g__Romboutsia	0	5.76934e-05	0.00017308	0	0	0	0	0	0	0		k__Bacteria|p__Verrucomicrobia|c__Verrucomicrobiae|o__Verrucomicrobiales	1.79363e-05	0	1.79363e-05	0	0	0.0103492	0.0369666	0.0028698	0.0186896	0.0191918
k__Bacteria|p__Firmicutes|c__Bacilli|o__Lactobacillales|f__Enterococcaceae|g__Enterococcus	0.00017308	0.000865401	0.000230774	5.76934e-05	0.00305775	0.00144234	0.000692321	0.00103848	0.000692321	0		k__Bacteria|p__Cyanobacteria|c__Melainabacteria|o__Gastranaerophilales	0.00236759	0.000340789	0.000484279	0.000179363	7.1745e-05	0.000358725	0.00028698	0.0028698	0.000807131	0.000986494
k__Bacteria|p__Bacteroidetes|c__Bacteroidia|o__Bacteroidales|f__Bacteroidaceae|g__Bacteroides	0	5.76934e-05	0	0	0	0.000115387	5.76934e-05	0.00017308	0	0		k__Bacteria|p__Lentisphaerae|c__Lentisphaeria|o__Victivallales	0.000753323	7.1745e-05	0.000484279	0.00057396	0.000448406	3.58725e-05	5.38088e-05	0.000233171	0.000825068	0.000322853
k__Bacteria|p__Firmicutes|c__Clostridia|o__Clostridiales|f__Ruminococcaceae|g__Eubacterium_coprostanoligenes_group	0	0	0	0	0	5.76934e-05	5.76934e-05	5.76934e-05	0	0.000519241		k__Bacteria|p__Proteobacteria|c__Betaproteobacteria|o__Burkholderiales	0.00304916	0.00660054	0.00107618	0.00600865	0.00523739	0.00460962	0.0024752	0.00527326	0.00134522	0.00321059
k__Bacteria|p__Firmicutes|c__Bacilli|o__Lactobacillales|f__Lactobacillaceae|g__Lactobacillus|s__Lactobacillus_acidophilus	0	0	0	5.76934e-05	0	0	0	0	0	0		k__Bacteria|p__Firmicutes|c__Bacilli|o__Lactobacillales	0.00769465	0.00952415	0.0052912	0.016896	0.0283034	0.00428676	0.00507596	0.00425089	0.00982907	0.00814306
k__Bacteria|p__Bacteroidetes|c__Bacteroidia|o__Bacteroidales|f__Bacteroidaceae|g__Bacteroides|s__Bacteroides_caecicola	0	5.76934e-05	0	0	0	0.000115387	5.76934e-05	0.00017308	0	0		k__Archaea|p__Euryarchaeota|c__Methanobacteria|o__Methanobacteriales	8.96813e-05	0	1.79363e-05	0	3.58725e-05	0	0	0	0	0
k__Bacteria|p__Firmicutes|c__Bacilli|o__Lactobacillales|f__Lactobacillaceae|g__Lactobacillus|s__Lactobacillus_gasseri	0.0671551	0.054001	0.11931	0.0391738	0.105925	0.116541	0.0466163	0.108925	0.106675	0.167484		k__Bacteria|p__Firmicutes|c__Bacilli|o__Bacillales	0	0	0	0	0	0	0	5.38088e-05	0.0020268	5.38088e-05
k__Bacteria|p__Firmicutes|c__Bacilli|o__Lactobacillales|f__Lactobacillaceae|g__Lactobacillus|s__Lactobacillus_salivarius	0.0369238	0.158715	0.0661743	0.116656	0.11406	0.386777	0.0672705	0.2051	0.0868286	0.0962903		k__Bacteria|p__Elusimicrobia|c__Elusimicrobia|o__Elusimicrobiales	0.00512977	0.00977526	0.00507596	0.0018295	0.00105824	0.00130935	0.000394598	0.000179363	0.00374868	0.00443025
k__Bacteria|p__Cyanobacteria|c__Chloroplast|o__Bromus_tectorum|f__Bromus_tectorum|g__Bromus_tectorum|s__Bromus_tectorum	0	5.76934e-05	5.76934e-05	5.76934e-05	0	0	5.76934e-05	0	5.76934e-05	0		k__Bacteria|p__Bacteroidetes|c__Bacteroidia|o__Bacteroidales	0.388051	0.596542	0.52112	0.6866	0.582301	0.680717	0.833318	0.766775	0.667067	0.751852
k__Bacteria|p__Firmicutes|c__Bacilli|o__Lactobacillales|f__Lactobacillaceae|g__Lactobacillus|s__Lactobacillus_vaginalis	0.108348	0.0248659	0.210062	0.163792	0.260255	0.161542	0.0810593	0.00571165	0.0159811	0.0560203		k__Bacteria|p__Firmicutes|c__Erysipelotrichia|o__Erysipelotrichales	0.0151382	0.00676197	0.00448406	0.0052912	0.00862734	0.00112998	0.00118379	0.00173982	0.000807131	0.00111205
												k__Archaea|p__Euryarchaeota|c__Methanomicrobia|o__Methanomicrobiales|f__Methanocorpusculaceae	5.38088e-05	0	0	1.79363e-05	1.79363e-05	0	0	0	0	0
												k__Archaea|p__Euryarchaeota|c__Methanobacteria|o__Methanobacteriales|f__Methanobacteriaceae	8.96813e-05	0	1.79363e-05	0	3.58725e-05	0	0	0	0	0
												k__Bacteria|p__Firmicutes|c__Erysipelotrichia|o__Erysipelotrichales|f__Erysipelotrichaceae	0.0151382	0.00676197	0.00448406	0.0052912	0.00862734	0.00112998	0.00118379	0.00173982	0.000807131	0.00111205
												k__Bacteria|p__Firmicutes|c__Negativicutes|o__Selenomonadales|f__Acidaminococcaceae	0.000771259	0.000950621	0.00100443	0.000466343	0.00043047	0.00112998	0.00234965	0.00181156	0.000699514	0.00102237
												k__Bacteria|p__Firmicutes|c__Negativicutes|o__Selenomonadales|f__Veillonellaceae	0.00116586	0.00773053	0.00572167	0.000340789	0.00355138	0.0574319	0.00132728	0.0093986	7.1745e-05	0.00191918
												k__Bacteria|p__Lentisphaerae|c__Lentisphaeria|o__Victivallales|f__vadinBE97	0.000107618	7.1745e-05	3.58725e-05	7.1745e-05	5.38088e-05	0	0	0	0	3.58725e-05
												k__Bacteria|p__Firmicutes|c__Clostridia|o__Clostridiales|f__Family_XIII	0.00412534	0.00139903	0.00523739	0.0046993	0.00394598	0.0014349	0.000251108	0.00100443	0.0010403	0.00111205
												k__Bacteria|p__Bacteroidetes|c__Flavobacteriia|o__Flavobacteriales|f__Flavobacteriaceae	0.000538088	0.000825068	0.000448406	0.00028698	0.000502215	0.00112998	0.000179363	0.000125554	0.000412534	0.00121967
												k__Bacteria|p__Firmicutes|c__Clostridia|o__Clostridiales|f__Peptostreptococcaceae	0	0	0	1.79363e-05	1.79363e-05	0	3.58725e-05	0	1.79363e-05	0.00014349
												k__Bacteria|p__Synergistetes|c__Synergistia|o__Synergistales|f__Synergistaceae	0.00147077	0.00265457	0.00188331	0.000502215	0.00165014	0.00692339	0.000753323	0.00441232	0.000699514	0.00577547
												k__Bacteria|p__Proteobacteria|c__Epsilonproteobacteria|o__Campylobacterales|f__Helicobacteraceae	0.00127347	0.00125554	0.000789195	0.00173982	0.0010403	0.000269044	0.000215235	0.00252901	0.00195505	0.00116586
												k__Bacteria|p__Firmicutes|c__Bacilli|o__Lactobacillales|f__Lactobacillaceae	0.0067799	0.00618801	0.00448406	0.0156584	0.00859147	0.00403566	0.00459168	0.00378455	0.0077664	0.00504009
												k__Bacteria|p__Bacteroidetes|c__Bacteroidia|o__Bacteroidales|f__Porphyromonadaceae	0.0966226	0.0644808	0.0599609	0.0417556	0.0627769	0.0528761	0.0246265	0.0987391	0.0907933	0.0502215
												k__Bacteria|p__Bacteroidetes|c__Bacteroidia|o__Bacteroidales|f__Prevotellaceae	0.0059369	0.0108694	0.00342582	0.0130038	0.00945241	0.0595304	0.0309938	0.0462217	0.0348501	0.0548311
												k__Bacteria|p__Bacteroidetes|c__Bacteroidia|o__Bacteroidales|f__Bacteroidales_S24-7_group	0.00043047	0.00173982	0.000789195	0.000251108	0.000233171	0.0125733	0.0108335	0.0183129	0.0249673	0.0202142
												k__Bacteria|p__Firmicutes|c__Bacilli|o__Lactobacillales|f__Streptococcaceae	8.96813e-05	0.000771259	0.000322853	0.00014349	0.0110487	1.79363e-05	0.000251108	3.58725e-05	0.000896813	0.000609833
												k__Bacteria|p__Firmicutes|c__Clostridia|o__Clostridiales|f__Lachnospiraceae	0.237261	0.082453	0.139221	0.0794755	0.140028	0.0871343	0.0409126	0.0876545	0.0561046	0.0376303
												k__Bacteria|p__Firmicutes|c__Clostridia|o__Clostridiales|f__Christensenellaceae	0.0264918	0.00767672	0.0115868	0.00981113	0.0151561	0.00873496	0.00111205	0.000789195	0.00322853	0.00744355
												k__Bacteria|p__Lentisphaerae|c__Lentisphaeria|o__Victivallales|f__Victivallaceae	0.000645705	0	0.000448406	0.000502215	0.000394598	3.58725e-05	5.38088e-05	0.000233171	0.000825068	0.00028698
												k__Bacteria|p__Verrucomicrobia|c__Verrucomicrobiae|o__Verrucomicrobiales|f__Verrucomicrobiaceae	1.79363e-05	0	1.79363e-05	0	0	0.0103492	0.0369666	0.0028698	0.0186896	0.0191918
												k__Bacteria|p__Proteobacteria|c__Gammaproteobacteria|o__Aeromonadales|f__Succinivibrionaceae	0.00071745	0.000520151	0.000627769	0.000466343	0.000376661	0.0030671	0.00172188	0.00132728	0.000197299	0.00229584
												k__Bacteria|p__Proteobacteria|c__Betaproteobacteria|o__Burkholderiales|f__Alcaligenaceae	0.00295948	0.00656467	0.00102237	0.00597277	0.00514771	0.00448406	0.00245727	0.00520151	0.00134522	0.00308504
												k__Bacteria|p__Bacteroidetes|c__Bacteroidia|o__Bacteroidales|f__Bacteroidaceae	0.214356	0.454361	0.406184	0.572023	0.450308	0.526375	0.740821	0.578713	0.485319	0.601887
												k__Bacteria|p__Firmicutes|c__Bacilli|o__Bacillales|f__Bacillaceae	0	0	0	0	0	0	0	5.38088e-05	0.0020268	5.38088e-05
												k__Bacteria|p__Firmicutes|c__Clostridia|o__Clostridiales|f__Clostridiales_vadinBB60_group	0.0253977	0.0257565	0.00617007	0.00764084	0.00421502	0.00719244	0.0141338	0.00896813	0.0320521	0.0212545
												k__Bacteria|p__Firmicutes|c__Clostridia|o__Clostridiales|f__Eubacteriaceae	0.000107618	3.58725e-05	5.38088e-05	0.000179363	0.000215235	5.38088e-05	1.79363e-05	0	3.58725e-05	5.38088e-05
												k__Bacteria|p__Deferribacteres|c__Deferribacteres|o__Deferribacterales|f__Deferribacteraceae	0.00392804	0.00138109	0.00138109	0.00240346	0.00249314	0.00148871	0.00251108	0.00516564	0.00138109	0.00362312
												k__Bacteria|p__Proteobacteria|c__Alphaproteobacteria|o__Rhodospirillales|f__Rhodospirillaceae	8.96813e-05	1.79363e-05	0.000197299	3.58725e-05	5.38088e-05	5.38088e-05	3.58725e-05	0.000412534	0.000322853	0.000304916
												k__Bacteria|p__Firmicutes|c__Clostridia|o__Clostridiales|f__Ruminococcaceae	0.20989	0.148638	0.171578	0.128155	0.138504	0.0837802	0.0310297	0.0681578	0.150682	0.0859326
												k__Bacteria|p__Actinobacteria|c__Coriobacteriia|o__Coriobacteriales|f__Coriobacteriaceae	0.00855559	0.0613779	0.0890535	0.0297024	0.0360339	0.0137392	0.0102775	0.00658261	0.0270479	0.0169856
												k__Bacteria|p__Firmicutes|c__Bacilli|o__Lactobacillales|f__Enterococcaceae	0.000825068	0.00256488	0.000484279	0.00109411	0.00866321	0.000233171	0.000233171	0.00043047	0.00116586	0.00249314
												k__Bacteria|p__Firmicutes|c__Clostridia|o__Thermoanaerobacterales|f__Thermoanaerobacteraceae	5.38088e-05	0.000125554	0.000107618	7.1745e-05	5.38088e-05	0.000107618	0	3.58725e-05	0	0.000412534
												k__Bacteria|p__Elusimicrobia|c__Elusimicrobia|o__Elusimicrobiales|f__Elusimicrobiaceae	0.00512977	0.00977526	0.00507596	0.0018295	0.00105824	0.00130935	0.000394598	0.000179363	0.00374868	0.00443025
												k__Bacteria|p__Firmicutes|c__Clostridia|o__Clostridiales|f__Peptococcaceae	0.00206267	0.00109411	0.00141696	0.00071745	0.000914749	0.00111205	0.000125554	0.000322853	0.000376661	0.00132728
												k__Bacteria|p__Proteobacteria|c__Epsilonproteobacteria|o__Campylobacterales|f__Campylobacteraceae	3.58725e-05	1.79363e-05	7.1745e-05	1.79363e-05	0	0	0	0	0	0
												k__Bacteria|p__Firmicutes|c__Clostridia|o__Clostridiales|f__Defluviitaleaceae	0.000340789	0.000161426	0.000179363	0.000197299	0.000125554	0.000215235	5.38088e-05	0.000304916	0	7.1745e-05
												k__Bacteria|p__Proteobacteria|c__Gammaproteobacteria|o__Enterobacteriales|f__Enterobacteriaceae	0	1.79363e-05	0.000466343	1.79363e-05	0.00014349	8.96813e-05	5.38088e-05	0.000125554	1.79363e-05	0.00057396
												k__Bacteria|p__Fusobacteria|c__Fusobacteriia|o__Fusobacteriales|f__Fusobacteriaceae	0	0	0	0	0	3.58725e-05	0	0	1.79363e-05	1.79363e-05
												k__Bacteria|p__Tenericutes|c__Mollicutes|o__Mollicutes_RF9|f__Firmicutes_bacterium_CAG822	0.00224203	0.000376661	0.000394598	0.000663641	1.79363e-05	0.000197299	0.00312091	0.000304916	0.000322853	0.00109411
												k__Bacteria|p__Proteobacteria|c__Deltaproteobacteria|o__Desulfovibrionales|f__Desulfovibrionaceae	0.0112102	0.0169677	0.00486072	0.00572167	0.0123401	0.0189407	0.00925511	0.0154072	0.00997256	0.00990081
												k__Bacteria|p__Bacteroidetes|c__Bacteroidia|o__Bacteroidales|f__Rikenellaceae	0.026456	0.0279626	0.0271555	0.0197478	0.0215594	0.0226356	0.0211289	0.0100084	0.0183129	0.0119994
												k__Bacteria|p__Proteobacteria|c__Betaproteobacteria|o__Burkholderiales|f__Oxalobacteraceae	8.96813e-05	3.58725e-05	5.38088e-05	3.58725e-05	8.96813e-05	0.000125554	1.79363e-05	7.1745e-05	0	0.000125554
												k__Bacteria|p__Firmicutes|c__Clostridia|o__Clostridiales|f__Ruminococcaceae|g__Subdoligranulum	0.00606245	0.00276218	0.010977	0.00785608	0.00760497	0.00288774	0.00114792	0.0120532	0.010116	0.00111205
												k__Bacteria|p__Firmicutes|c__Erysipelotrichia|o__Erysipelotrichales|f__Erysipelotrichaceae|g__Holdemania	0.000448406	0.000233171	0.000304916	0.000358725	8.96813e-05	0.000269044	1.79363e-05	0.00014349	3.58725e-05	1.79363e-05
												k__Bacteria|p__Firmicutes|c__Clostridia|o__Clostridiales|f__Ruminococcaceae|g__Ruminococcaceae_UCG-013	0.00243933	0.00121967	0.00294155	0.000986494	0.00121967	0.000627769	0.000771259	0.00071745	0.000520151	0.00120173
												k__Bacteria|p__Proteobacteria|c__Deltaproteobacteria|o__Desulfovibrionales|f__Desulfovibrionaceae|g__Bilophila	0.000735386	0.000663641	0.000161426	0.000215235	0.000502215	0.000591896	0.000484279	0.0016322	0.000304916	0.000932685
												k__Bacteria|p__Firmicutes|c__Clostridia|o__Clostridiales|f__Christensenellaceae|g__Christensenellaceae_R-7_group	0.025595	0.00721037	0.0110487	0.00936272	0.014618	0.0079637	0.000753323	0.000394598	0.00283393	0.00706688
												k__Bacteria|p__Proteobacteria|c__Gammaproteobacteria|o__Enterobacteriales|f__Enterobacteriaceae|g__Escherichia-Shigella	0	1.79363e-05	0.000466343	1.79363e-05	0.00014349	8.96813e-05	5.38088e-05	0.000125554	1.79363e-05	0.00057396
												k__Bacteria|p__Firmicutes|c__Clostridia|o__Clostridiales|f__Lachnospiraceae|g__Lachnospiraceae_NK4A136_group	0.000914749	0.000269044	0.000753323	0.000735386	0.00100443	0.000484279	0.000179363	0.000448406	0.000412534	0.000556024
												k__Bacteria|p__Firmicutes|c__Negativicutes|o__Selenomonadales|f__Veillonellaceae|g__Megamonas	0.00116586	0.00773053	0.00570373	0.00028698	0.00355138	0.0574319	0.00132728	0.0093986	7.1745e-05	0.00184743
												k__Bacteria|p__Proteobacteria|c__Gammaproteobacteria|o__Aeromonadales|f__Succinivibrionaceae|g__Succinatimonas	0.00071745	0.000520151	0.000627769	0.000466343	0.000376661	0.0030671	0.00172188	0.00132728	0.000197299	0.00229584
												k__Bacteria|p__Firmicutes|c__Clostridia|o__Clostridiales|f__Ruminococcaceae|g__Ruminiclostridium_9	0.00112998	0.000358725	0.00057396	0.00043047	0.000448406	0.000376661	1.79363e-05	0.000125554	3.58725e-05	0.000269044
												k__Bacteria|p__Firmicutes|c__Clostridia|o__Clostridiales|f__Ruminococcaceae|g__Ruminococcaceae_UCG-004	0.000771259	0.000753323	0.000448406	0.000753323	0.00150665	0.000807131	0.000269044	0.000735386	0.000645705	0.000753323
												k__Bacteria|p__Bacteroidetes|c__Bacteroidia|o__Bacteroidales|f__Rikenellaceae|g__Alistipes	0.00943447	0.0172547	0.0129679	0.0109052	0.0118917	0.0219719	0.0138827	0.00886051	0.0177569	0.0111384
												k__Bacteria|p__Bacteroidetes|c__Bacteroidia|o__Bacteroidales|f__Prevotellaceae|g__Prevotellaceae_UCG-001	0.00547056	0.00561405	0.00256488	0.0116227	0.00787402	0.037702	0.0295051	0.0259538	0.0178645	0.0233889
												k__Bacteria|p__Firmicutes|c__Clostridia|o__Clostridiales|f__Ruminococcaceae|g__Butyricicoccus	0.00229584	0.00459168	0.00435851	0.00270837	0.00604452	0.00215235	0.00134522	0.0014349	0.00403566	0.00188331
												k__Bacteria|p__Firmicutes|c__Bacilli|o__Lactobacillales|f__Enterococcaceae|g__Enterococcus	0.000825068	0.00256488	0.000484279	0.00109411	0.00866321	0.000233171	0.000233171	0.00043047	0.00116586	0.00249314
												k__Bacteria|p__Actinobacteria|c__Coriobacteriia|o__Coriobacteriales|f__Coriobacteriaceae|g__Senegalimassilia	8.96813e-05	5.38088e-05	0.000215235	7.1745e-05	0.000412534	0.000484279	0.000107618	5.38088e-05	0.000107618	0.000251108
												k__Bacteria|p__Firmicutes|c__Clostridia|o__Clostridiales|f__Lachnospiraceae|g__Lachnospiraceae_FCS020_group	0.00102237	0.000269044	0.00112998	0.000807131	0.00057396	0.000627769	3.58725e-05	0.000645705	0.000340789	0.000179363
												k__Bacteria|p__Firmicutes|c__Clostridia|o__Clostridiales|f__Defluviitaleaceae|g__Defluviitaleaceae_UCG-011	0.000340789	0.000161426	0.000179363	0.000197299	0.000125554	0.000215235	5.38088e-05	0.000304916	0	7.1745e-05
												k__Bacteria|p__Firmicutes|c__Clostridia|o__Clostridiales|f__Ruminococcaceae|g__Ruminiclostridium_1	0.00014349	0.000107618	0.000161426	0.000233171	0.000304916	0.000215235	0	3.58725e-05	0	0
												k__Bacteria|p__Firmicutes|c__Clostridia|o__Clostridiales|f__Ruminococcaceae|g__Faecalibacterium	0.00557818	0.0332897	0.0162323	0.00916543	0.00175775	0.00597277	0.00166807	0.00425089	0.0107618	0.00294155
												k__Bacteria|p__Firmicutes|c__Clostridia|o__Clostridiales|f__Ruminococcaceae|g__Ruminiclostridium_5	0.00322853	0.00405359	0.00434057	0.00676197	0.00349757	0.00643912	0.0024752	0.00197299	0.00111205	0.00285186
												k__Bacteria|p__Firmicutes|c__Clostridia|o__Clostridiales|f__Ruminococcaceae|g__Papillibacter	0.000107618	5.38088e-05	7.1745e-05	0.000251108	0.00014349	3.58725e-05	0.000179363	3.58725e-05	3.58725e-05	0.000107618
												k__Bacteria|p__Firmicutes|c__Clostridia|o__Clostridiales|f__Ruminococcaceae|g__Ruminococcaceae_UCG-007	0.000161426	0.000107618	0.000125554	0.000197299	3.58725e-05	8.96813e-05	1.79363e-05	0	0	7.1745e-05
												k__Bacteria|p__Firmicutes|c__Clostridia|o__Clostridiales|f__Ruminococcaceae|g__Ruminococcaceae_UCG-010	0.00225997	0.00256488	0.00179363	0.00304916	0.00387423	0.000753323	8.96813e-05	5.38088e-05	0.000376661	0.00342582
												k__Bacteria|p__Firmicutes|c__Clostridia|o__Clostridiales|f__Ruminococcaceae|g__Oscillospira	0.000591896	0.000322853	0.00028698	0.000304916	0.000125554	8.96813e-05	0	3.58725e-05	1.79363e-05	0.00043047
												k__Archaea|p__Euryarchaeota|c__Methanobacteria|o__Methanobacteriales|f__Methanobacteriaceae|g__Methanobrevibacter	8.96813e-05	0	1.79363e-05	0	3.58725e-05	0	0	0	0	0
												k__Bacteria|p__Firmicutes|c__Clostridia|o__Clostridiales|f__Lachnospiraceae|g__Anaerostipes	8.96813e-05	1.79363e-05	8.96813e-05	0.000538088	0.000179363	0	0	0	0.000125554	8.96813e-05
												k__Bacteria|p__Bacteroidetes|c__Bacteroidia|o__Bacteroidales|f__Porphyromonadaceae|g__Butyricimonas	0	5.38088e-05	7.1745e-05	5.38088e-05	8.96813e-05	3.58725e-05	0	0	0	0
												k__Bacteria|p__Bacteroidetes|c__Bacteroidia|o__Bacteroidales|f__Rikenellaceae|g__Rikenellaceae_RC9_gut_group	0	0.00477104	3.58725e-05	0	7.1745e-05	0	0	0	0	0
												k__Bacteria|p__Firmicutes|c__Clostridia|o__Clostridiales|f__Ruminococcaceae|g__Intestinimonas	0.00443025	0.00808925	0.00765878	0.0107079	0.00480692	0.00586516	0.00177569	0.00279806	0.00930892	0.00997256
												k__Bacteria|p__Deferribacteres|c__Deferribacteres|o__Deferribacterales|f__Deferribacteraceae|g__Mucispirillum	0.00392804	0.00138109	0.00138109	0.00240346	0.00249314	0.00148871	0.00251108	0.00516564	0.00138109	0.00362312
												k__Bacteria|p__Firmicutes|c__Clostridia|o__Clostridiales|f__Lachnospiraceae|g__Blautia	0.00184743	0.000591896	0.00139903	0.000753323	0.00159633	0.000663641	0.000699514	0.00199092	0.00145284	0.000520151
												k__Bacteria|p__Firmicutes|c__Erysipelotrichia|o__Erysipelotrichales|f__Erysipelotrichaceae|g__Erysipelatoclostridium	0.00873496	0.00229584	0.00238552	0.00358725	0.00480692	0.000627769	0.00107618	0.00141696	0.000502215	0.000914749
												k__Bacteria|p__Bacteroidetes|c__Bacteroidia|o__Bacteroidales|f__Rikenellaceae|g__Rikenella	0.00482485	0.00086094	0.000681578	0.00043047	0.00071745	0.000591896	0.00721037	0.00111205	0.000520151	0.000789195
												k__Bacteria|p__Proteobacteria|c__Betaproteobacteria|o__Burkholderiales|f__Oxalobacteraceae|g__Oxalobacter	8.96813e-05	3.58725e-05	5.38088e-05	3.58725e-05	8.96813e-05	0.000125554	1.79363e-05	7.1745e-05	0	0.000125554
												k__Bacteria|p__Firmicutes|c__Clostridia|o__Clostridiales|f__Ruminococcaceae|g__Candidatus_Soleaferrea	5.38088e-05	7.1745e-05	0	5.38088e-05	5.38088e-05	3.58725e-05	1.79363e-05	0.000125554	0	3.58725e-05
												k__Bacteria|p__Proteobacteria|c__Epsilonproteobacteria|o__Campylobacterales|f__Campylobacteraceae|g__Campylobacter	3.58725e-05	1.79363e-05	7.1745e-05	1.79363e-05	0	0	0	0	0	0
												k__Bacteria|p__Bacteroidetes|c__Bacteroidia|o__Bacteroidales|f__Prevotellaceae|g__Paraprevotella	0	0	0.00014349	3.58725e-05	0	0.000215235	0.000466343	8.96813e-05	3.58725e-05	0.000125554
												k__Bacteria|p__Proteobacteria|c__Deltaproteobacteria|o__Desulfovibrionales|f__Desulfovibrionaceae|g__Desulfovibrio	0.0104748	0.0163041	0.0046993	0.00550643	0.0118379	0.0183488	0.00877083	0.013775	0.00966764	0.00896813
												k__Bacteria|p__Firmicutes|c__Clostridia|o__Clostridiales|f__Ruminococcaceae|g__Eubacterium_coprostanoligenes_group	0.00451994	0.00116586	0.00810719	0.0194608	0.00116586	0.000448406	0.00028698	0.000466343	0.00493247	0.00338995
												k__Bacteria|p__Firmicutes|c__Clostridia|o__Clostridiales|f__Ruminococcaceae|g__Caproiciproducens	0.000107618	8.96813e-05	0.000125554	8.96813e-05	0.000107618	0	1.79363e-05	1.79363e-05	0.000484279	3.58725e-05
												k__Bacteria|p__Firmicutes|c__Clostridia|o__Clostridiales|f__Ruminococcaceae|g__Ruminococcus_1	7.1745e-05	0	0	3.58725e-05	5.38088e-05	0	0	0	3.58725e-05	0.000681578
												k__Bacteria|p__Firmicutes|c__Clostridia|o__Clostridiales|f__Ruminococcaceae|g__Anaerotruncus	0.0133625	0.00878876	0.00995462	0.00581135	0.00844798	0.00627769	0.00545262	0.00428676	0.00484279	0.00468136
												k__Bacteria|p__Bacteroidetes|c__Bacteroidia|o__Bacteroidales|f__Bacteroidaceae|g__Bacteroides	0.214356	0.454361	0.406184	0.572023	0.450308	0.526375	0.740821	0.578713	0.485319	0.601887
												k__Bacteria|p__Firmicutes|c__Erysipelotrichia|o__Erysipelotrichales|f__Erysipelotrichaceae|g__Faecalicoccus	0.000950621	0.00236759	0.000896813	0.000556024	0.00245727	0	0	0	0	0
												k__Bacteria|p__Firmicutes|c__Bacilli|o__Lactobacillales|f__Streptococcaceae|g__Streptococcus	8.96813e-05	0.000771259	0.000322853	0.00014349	0.0110487	1.79363e-05	0.000251108	3.58725e-05	0.000896813	0.000609833
												k__Bacteria|p__Actinobacteria|c__Coriobacteriia|o__Coriobacteriales|f__Coriobacteriaceae|g__Slackia	0.00014349	0.000161426	0.00014349	0.000251108	0.000412534	7.1745e-05	0.000107618	0.000107618	0.00014349	5.38088e-05
												k__Bacteria|p__Firmicutes|c__Negativicutes|o__Selenomonadales|f__Acidaminococcaceae|g__Phascolarctobacterium	0.000735386	0.00086094	0.00086094	0.000412534	0.000412534	0.00100443	0.00206267	0.00168601	0.000663641	0.000950621
												k__Bacteria|p__Actinobacteria|c__Coriobacteriia|o__Coriobacteriales|f__Coriobacteriaceae|g__Enorma	0.00150665	0.00642118	0.015192	0.00812512	0.005345	0.00317472	0.0043047	0.000394598	0.000304916	0.000412534
												k__Bacteria|p__Firmicutes|c__Clostridia|o__Thermoanaerobacterales|f__Thermoanaerobacteraceae|g__Gelria	5.38088e-05	0.000125554	0.000107618	7.1745e-05	5.38088e-05	0.000107618	0	3.58725e-05	0	0.000412534
												k__Bacteria|p__Firmicutes|c__Clostridia|o__Clostridiales|f__Ruminococcaceae|g__Flavonifractor	0.0067799	0.00238552	0.00769465	0.00308504	0.0069772	0.00638531	0.00134522	0.00173982	0.00715657	0.00159633
												k__Bacteria|p__Fusobacteria|c__Fusobacteriia|o__Fusobacteriales|f__Fusobacteriaceae|g__Fusobacterium	0	0	0	0	0	3.58725e-05	0	0	1.79363e-05	1.79363e-05
												k__Bacteria|p__Firmicutes|c__Clostridia|o__Clostridiales|f__Ruminococcaceae|g__Anaerofilum	0.00812512	0.00617007	0.00538088	0.00254695	0.0113357	0.00168601	0.000304916	0.00505802	0.00636737	0.00130935
												k__Bacteria|p__Firmicutes|c__Clostridia|o__Clostridiales|f__Lachnospiraceae|g__Lachnoclostridium	0.0282855	0.0124836	0.0135419	0.0179363	0.0262766	0.00839417	0.00245727	0.008161	0.00373074	0.00349757
												k__Bacteria|p__Firmicutes|c__Clostridia|o__Clostridiales|f__Ruminococcaceae|g__Ruminococcus_2	0	0	0	0	0	0.00028698	0	0	0.000179363	7.1745e-05
												k__Bacteria|p__Elusimicrobia|c__Elusimicrobia|o__Elusimicrobiales|f__Elusimicrobiaceae|g__Elusimicrobium	0.00512977	0.00977526	0.00507596	0.0018295	0.00105824	0.00130935	0.000394598	0.000179363	0.00374868	0.00443025
												k__Bacteria|p__Firmicutes|c__Clostridia|o__Clostridiales|f__Peptococcaceae|g__Peptococcus	0.000448406	0.000269044	0.000466343	0.000215235	0.000269044	0.000627769	3.58725e-05	3.58725e-05	0.000304916	0.00028698
												k__Bacteria|p__Firmicutes|c__Clostridia|o__Clostridiales|f__Lachnospiraceae|g__Ruminococcus_torques_group	0.114523	0.0405718	0.0908292	0.0266353	0.0676197	0.0246624	0.0183667	0.0275322	0.0190842	0.00857353
												k__Bacteria|p__Proteobacteria|c__Epsilonproteobacteria|o__Campylobacterales|f__Helicobacteraceae|g__Helicobacter	0.00127347	0.00125554	0.000789195	0.00173982	0.0010403	0.000269044	0.000215235	0.00252901	0.00195505	0.00116586
												k__Bacteria|p__Firmicutes|c__Clostridia|o__Clostridiales|f__Lachnospiraceae|g__Eisenbergiella	0.00982907	0.00356931	0.00399978	0.00340789	0.00726418	0.00634943	0.00432264	0.00758704	0.00812512	0.00261869
												k__Bacteria|p__Firmicutes|c__Clostridia|o__Clostridiales|f__Family_XIII|g__Family_XIII_AD3011_group	0.000197299	0.000197299	0.000125554	0.000197299	0.000161426	0.000215235	5.38088e-05	7.1745e-05	8.96813e-05	3.58725e-05
												k__Archaea|p__Euryarchaeota|c__Methanomicrobia|o__Methanomicrobiales|f__Methanocorpusculaceae|g__Methanocorpusculum	5.38088e-05	0	0	1.79363e-05	1.79363e-05	0	0	0	0	0
												k__Bacteria|p__Proteobacteria|c__Betaproteobacteria|o__Burkholderiales|f__Alcaligenaceae|g__Sutterella	0.00295948	0.00654673	0.00102237	0.00595484	0.00514771	0.00448406	0.00245727	0.00520151	0.00134522	0.00308504
												k__Bacteria|p__Actinobacteria|c__Coriobacteriia|o__Coriobacteriales|f__Coriobacteriaceae|g__Coriobacteriaceae_UCG-002	7.1745e-05	0.000107618	0.000735386	7.1745e-05	5.38088e-05	1.79363e-05	0	1.79363e-05	0.000179363	0.000179363
												k__Bacteria|p__Firmicutes|c__Clostridia|o__Clostridiales|f__Ruminococcaceae|g__Ruminococcaceae_UCG-014	0.0437286	0.0197658	0.021667	0.0173982	0.0160709	0.0059369	0.00396391	0.00304916	0.049791	0.0177928
												k__Bacteria|p__Tenericutes|c__Mollicutes|o__Mollicutes_RF9|f__Firmicutes_bacterium_CAG822|g__Firmicutes_bacterium_CAG822	0.00224203	0.000376661	0.000394598	0.000663641	1.79363e-05	0.000197299	0.00312091	0.000304916	0.000322853	0.00109411
												k__Bacteria|p__Firmicutes|c__Erysipelotrichia|o__Erysipelotrichales|f__Erysipelotrichaceae|g__Faecalitalea	0.00437645	0.000914749	0.000412534	0.000251108	0.00057396	0.000179363	1.79363e-05	7.1745e-05	0.00014349	5.38088e-05
												k__Bacteria|p__Bacteroidetes|c__Bacteroidia|o__Bacteroidales|f__Porphyromonadaceae|g__Parabacteroides	0.0808925	0.0539881	0.0474773	0.0309042	0.0495399	0.0329848	0.00114792	0.0332179	0.0326619	0.00129141
												k__Bacteria|p__Firmicutes|c__Clostridia|o__Clostridiales|f__Ruminococcaceae|g__Ruminococcaceae_UCG-009	0.00317472	0.00172188	0.00240346	0.000394598	0.00118379	0.00136316	3.58725e-05	0.00057396	0.000466343	0.00129141
												k__Bacteria|p__Firmicutes|c__Clostridia|o__Clostridiales|f__Ruminococcaceae|g__Ruminococcaceae_NK4A214_group	0.0107618	0.0112998	0.00981113	0.00611626	0.00774846	0.00425089	0.000735386	0.00168601	0.00270837	0.00355138
												k__Bacteria|p__Firmicutes|c__Bacilli|o__Lactobacillales|f__Lactobacillaceae|g__Lactobacillus	0.0067799	0.00618801	0.00448406	0.0156584	0.00859147	0.00403566	0.00459168	0.00378455	0.0077664	0.00504009
												k__Bacteria|p__Firmicutes|c__Clostridia|o__Clostridiales|f__Family_XIII|g__Family_XIII_UCG-001	0.000161426	0.000179363	8.96813e-05	0.00014349	0.000251108	7.1745e-05	0	3.58725e-05	0	0.000161426
												k__Bacteria|p__Firmicutes|c__Clostridia|o__Clostridiales|f__Ruminococcaceae|g__Ruminococcaceae_V9D2013_group	8.96813e-05	3.58725e-05	5.38088e-05	3.58725e-05	0	8.96813e-05	0	8.96813e-05	0	0.00014349
												k__Bacteria|p__Lentisphaerae|c__Lentisphaeria|o__Victivallales|f__Victivallaceae|g__Victivallis	0	0	0	3.58725e-05	0.000125554	0	0	5.38088e-05	0	1.79363e-05
												k__Bacteria|p__Firmicutes|c__Clostridia|o__Clostridiales|f__Lachnospiraceae|g__Roseburia	0.000663641	0	0	0	0	0	5.38088e-05	0	0.000107618	7.1745e-05
												k__Bacteria|p__Synergistetes|c__Synergistia|o__Synergistales|f__Synergistaceae|g__Synergistes	0.00147077	0.00265457	0.00188331	0.000502215	0.00165014	0.00692339	0.000753323	0.00441232	0.000699514	0.00577547
												k__Bacteria|p__Firmicutes|c__Clostridia|o__Clostridiales|f__Eubacteriaceae|g__Anaerofustis	0.000107618	3.58725e-05	5.38088e-05	0.000179363	0.000215235	5.38088e-05	1.79363e-05	0	3.58725e-05	5.38088e-05
												k__Bacteria|p__Bacteroidetes|c__Bacteroidia|o__Bacteroidales|f__Porphyromonadaceae|g__Odoribacter	0.00243933	0.00263663	0.00254695	0.00439438	0.00218822	0.00389217	8.96813e-05	0.00130935	0.0043047	0.000950621
												k__Bacteria|p__Firmicutes|c__Clostridia|o__Clostridiales|f__Lachnospiraceae|g__Eubacterium_hallii_group	0.00423296	0.000735386	0.00071745	0.00242139	0.000627769	0.00148871	0.000627769	0.0016322	0.000914749	0.000681578
												k__Bacteria|p__Firmicutes|c__Clostridia|o__Clostridiales|f__Lachnospiraceae|g__Marvinbryantia	0.000161426	0.000179363	0.000609833	0.000520151	0.000304916	0.000520151	8.96813e-05	0.000376661	8.96813e-05	8.96813e-05
												k__Bacteria|p__Firmicutes|c__Clostridia|o__Clostridiales|f__Lachnospiraceae|g__Lachnospiraceae_UCG-010	0.000358725	0.000556024	0.000538088	0.00028698	0.000179363	0.000968558	0.00109411	0.000789195	0.000448406	0.00195505
												k__Bacteria|p__Firmicutes|c__Negativicutes|o__Selenomonadales|f__Veillonellaceae|g__Veillonella	0	0	1.79363e-05	5.38088e-05	0	0	0	0	0	7.1745e-05
												k__Bacteria|p__Firmicutes|c__Clostridia|o__Clostridiales|f__Family_XIII|g__Eubacterium_nodatum_group	0.000322853	0.000107618	0.000251108	0.000197299	0.00028698	0.00043047	1.79363e-05	0.000215235	0.000251108	5.38088e-05
												k__Bacteria|p__Firmicutes|c__Clostridia|o__Clostridiales|f__Lachnospiraceae|g__Tyzzerella	0	0	5.38088e-05	0	0	0	7.1745e-05	0.000304916	0.00547056	0.00175775
												k__Bacteria|p__Firmicutes|c__Clostridia|o__Clostridiales|f__Lachnospiraceae|g__Sellimonas	0.00116586	0.000878876	0.00425089	0.000466343	0.00168601	0.000591896	0.000591896	0.00234965	0.00211648	0.000466343
												k__Bacteria|p__Firmicutes|c__Clostridia|o__Clostridiales|f__Lachnospiraceae|g__Eubacterium_oxidoreducens_group	0.000179363	0	3.58725e-05	8.96813e-05	1.79363e-05	3.58725e-05	0	0	0	1.79363e-05
												k__Bacteria|p__Firmicutes|c__Clostridia|o__Clostridiales|f__Ruminococcaceae|g__Oscillibacter	0.00634943	0.00638531	0.00735386	0.0069772	0.00615214	0.00511183	0.00220616	0.00416121	0.00563198	0.00435851
												k__Bacteria|p__Firmicutes|c__Clostridia|o__Clostridiales|f__Lachnospiraceae|g__Coprococcus_1	0.00764084	0.00184743	0.00181156	0.00116586	0.00206267	0.00261869	0.00132728	0.00173982	0.003659	0.000538088
												k__Bacteria|p__Actinobacteria|c__Coriobacteriia|o__Coriobacteriales|f__Coriobacteriaceae|g__Olsenella	0.0065288	0.054598	0.0724445	0.0208419	0.0296307	0.00986494	0.00572167	0.00600865	0.0262407	0.016035
												k__Bacteria|p__Firmicutes|c__Clostridia|o__Clostridiales|f__Ruminococcaceae|g__Ruminococcaceae_UCG-005	0.0253081	0.00783814	0.0179363	0.00304916	0.00521945	0.000233171	8.96813e-05	0.000233171	0.000394598	0.00168601
												k__Bacteria|p__Firmicutes|c__Clostridia|o__Clostridiales|f__Family_XIII|g__Eubacterium_brachy_group	0.000681578	0.000322853	0.0039101	0.0030671	0.00157839	5.38088e-05	0	1.79363e-05	8.96813e-05	5.38088e-05
												k__Bacteria|p__Bacteroidetes|c__Bacteroidia|o__Bacteroidales|f__Prevotellaceae|g__Alloprevotella	0.000251108	0.004502	0.000591896	0.000878876	0.00132728	0.0197299	5.38088e-05	0.0176493	0.0150126	0.0274604
												k__Bacteria|p__Firmicutes|c__Clostridia|o__Clostridiales|f__Lachnospiraceae|g__Shuttleworthia	0.00914749	0.00292361	0.00532707	0.00500422	0.0065288	0.00615214	0.00175775	0.00618801	0.00407153	0.0010403
												k__Bacteria|p__Firmicutes|c__Clostridia|o__Clostridiales|f__Peptostreptococcaceae|g__Romboutsia	0	0	0	1.79363e-05	1.79363e-05	0	3.58725e-05	0	1.79363e-05	0.00014349
												k__Bacteria|p__Verrucomicrobia|c__Verrucomicrobiae|o__Verrucomicrobiales|f__Verrucomicrobiaceae|g__Akkermansia	1.79363e-05	0	1.79363e-05	0	0	0.0103492	0.0369666	0.0028698	0.0186896	0.0191918
												k__Bacteria|p__Bacteroidetes|c__Bacteroidia|o__Bacteroidales|f__Porphyromonadaceae|g__Barnesiella	0.000771259	0.000753323	0.00120173	0.000699514	0.00245727	0.00147077	0.00435851	0.0109052	0.000484279	0.00107618
												k__Bacteria|p__Firmicutes|c__Clostridia|o__Clostridiales|f__Lachnospiraceae|g__Tyzzerella_3	0	0	0	0	0	0	5.38088e-05	0	0	0
												k__Bacteria|p__Firmicutes|c__Clostridia|o__Clostridiales|f__Christensenellaceae|g__Christensenellaceae_R-7_group|s__iron-reducing_bacterium_enrichment_culture_clone_HN70	0.00112998	0.000376661	0.000825068	0.00120173	0.00114792	0.00315678	0	0	5.38088e-05	0.00168601
												k__Bacteria|p__Firmicutes|c__Bacilli|o__Lactobacillales|f__Enterococcaceae|g__Enterococcus|s__Enterococcus_faecalis	0	1.79363e-05	0	0	8.96813e-05	0	0	1.79363e-05	0	5.38088e-05
												k__Bacteria|p__Proteobacteria|c__Gammaproteobacteria|o__Enterobacteriales|f__Enterobacteriaceae|g__Escherichia-Shigella|s__Escherichia_coli	0	1.79363e-05	0.000466343	1.79363e-05	0.00014349	8.96813e-05	5.38088e-05	0.000125554	1.79363e-05	0.00057396
												k__Bacteria|p__Bacteroidetes|c__Flavobacteriia|o__Flavobacteriales|f__Flavobacteriaceae|g__uncultured|s__gut_metagenome	0.000538088	0.000825068	0.000448406	0.00028698	0.000502215	0.00112998	0.000179363	0.000125554	0.000412534	0.00121967
												k__Bacteria|p__Proteobacteria|c__Alphaproteobacteria|o__Rhodospirillales|f__Rhodospirillaceae|g__uncultured|s__Blattella_germanica_German_cockroach	1.79363e-05	0	1.79363e-05	3.58725e-05	5.38088e-05	5.38088e-05	3.58725e-05	0.000394598	5.38088e-05	0.000269044
												k__Bacteria|p__Tenericutes|c__Mollicutes|o__Mollicutes_RF9|f__Firmicutes_bacterium_CAG822|g__Firmicutes_bacterium_CAG822|s__Firmicutes_bacterium_CAG822	0.00224203	0.000376661	0.000394598	0.000663641	1.79363e-05	0.000197299	0.00312091	0.000304916	0.000322853	0.00109411
												k__Bacteria|p__Firmicutes|c__Bacilli|o__Lactobacillales|f__Lactobacillaceae|g__Lactobacillus|s__Lactobacillus_vaginalis	0.00121967	0.00014349	0.000322853	0.00294155	0.000807131	0.000197299	0.000161426	0.000107618	0.000699514	0.000304916
												k__Bacteria|p__Firmicutes|c__Erysipelotrichia|o__Erysipelotrichales|f__Erysipelotrichaceae|g__Erysipelatoclostridium|s__Clostridiales_bacterium_CHKCI006	0.000466343	0.000161426	0.000269044	7.1745e-05	0.000107618	0.000179363	5.38088e-05	0	8.96813e-05	7.1745e-05
												k__Bacteria|p__Firmicutes|c__Clostridia|o__Clostridiales|f__Ruminococcaceae|g__uncultured|s__Intestinimonas_sp._GM5	3.58725e-05	0	1.79363e-05	0	3.58725e-05	0	0	0	0	3.58725e-05
												k__Bacteria|p__Firmicutes|c__Clostridia|o__Clostridiales|f__Christensenellaceae|g__Christensenellaceae_R-7_group|s__bacterium_YE57	0.00111205	0.000520151	0.00043047	0.000358725	0.00120173	0.00148871	1.79363e-05	0	0.000412534	0.000986494
												k__Bacteria|p__Firmicutes|c__Bacilli|o__Lactobacillales|f__Lactobacillaceae|g__Lactobacillus|s__Lactobacillus_gasseri	0.00170394	0.000358725	0.00147077	0.00100443	0.00071745	0.000125554	8.96813e-05	0.000233171	0.000591896	0.000502215
												k__Bacteria|p__Bacteroidetes|c__Bacteroidia|o__Bacteroidales|f__Bacteroidaceae|g__Bacteroides|s__Bacteroides_caecigallinarum	0.00274425	0.0311911	0.00394598	0.0491812	0.0316216	0.000376661	0.00130935	0.00197299	0.00330027	0.000932685
												k__Bacteria|p__Bacteroidetes|c__Bacteroidia|o__Bacteroidales|f__Bacteroidaceae|g__Bacteroides|s__Bacteroides_sp._SB5	0.00990081	0.0393521	0.00988288	0.0439976	0.0175596	0.0294155	0.0853766	0.0145822	0.0735207	0.0480512
												k__Bacteria|p__Firmicutes|c__Clostridia|o__Clostridiales|f__Christensenellaceae|g__Christensenellaceae_R-7_group|s__bacterium_enrichment_culture_clone_RB7c	0	8.96813e-05	5.38088e-05	0.00014349	0.000179363	0	0	0	0	0
												k__Bacteria|p__Deferribacteres|c__Deferribacteres|o__Deferribacterales|f__Deferribacteraceae|g__Mucispirillum|s__Mucispirillum_schaedleri	0.00392804	0.00138109	0.00138109	0.00240346	0.00249314	0.00148871	0.00251108	0.00516564	0.00138109	0.00362312
												k__Bacteria|p__Bacteroidetes|c__Bacteroidia|o__Bacteroidales|f__Rikenellaceae|g__Alistipes|s__gut_metagenome	0.000322853	0.000502215	0.000125554	0.000376661	0.000215235	3.58725e-05	0	3.58725e-05	0	0
												k__Bacteria|p__Bacteroidetes|c__Bacteroidia|o__Bacteroidales|f__Bacteroidaceae|g__Bacteroides|s__Bacteroides_caecicola	3.58725e-05	5.38088e-05	0.000304916	1.79363e-05	3.58725e-05	0.192115	0.21511	0.0695389	0.0577727	0.158646
												k__Bacteria|p__Firmicutes|c__Clostridia|o__Clostridiales|f__Ruminococcaceae|g__uncultured|s__Ruminococcaceae_bacterium_mt9	0.00105824	5.38088e-05	0.00127347	0.000197299	0.00231378	0.00129141	0.000825068	0.000394598	0.000448406	0.000538088
												k__Bacteria|p__Firmicutes|c__Clostridia|o__Clostridiales|f__Lachnospiraceae|g__Ruminococcus_torques_group|s__bacterium_ic1294	0.0275142	0.0116048	0.0413072	0.00997256	0.0171471	0.00685165	0.00457374	0.014349	0.00482485	0.00457374
												k__Bacteria|p__Firmicutes|c__Clostridia|o__Clostridiales|f__Christensenellaceae|g__Christensenellaceae_R-7_group|s__metagenome	0.00156045	0.000215235	0.00057396	0.000466343	0.000968558	8.96813e-05	0	0	0.000627769	0.000412534
												k__Bacteria|p__Firmicutes|c__Bacilli|o__Lactobacillales|f__Streptococcaceae|g__Streptococcus|s__Streptococcus_gallolyticus_subsp._macedonicus	8.96813e-05	0.000771259	0.000322853	0.00014349	0.0110487	1.79363e-05	0.000251108	3.58725e-05	0.000896813	0.000609833
												k__Bacteria|p__Firmicutes|c__Bacilli|o__Lactobacillales|f__Lactobacillaceae|g__Lactobacillus|s__Lactobacillus_salivarius	0.0014349	0.0022241	0.000502215	0.0026725	0.00240346	0.000556024	0.00141696	0.00139903	0.00373074	0.000627769
